# Supplementary material for: Acute inhibition of OGA sex-dependently alters the networks associated with bioenergetics, autophagy, and neurodegeneration
Source: Mol Brain. 2022 Mar 5;15:22. doi: 10.1186/s13041-022-00906-x (PMC8898497; doi:10.1186/s13041-022-00906-x)
Supplement: Supplementary file 3 — Additional file 3: Supplementary Tables S1 to S6. [file 13041_2022_906_MOESM3_ESM.xlsx]

## Sheet: Table S1
Supplementary Table S1.
		O-GlcNAc	OGT	OGA	OGA activity	LC3I	LC3II	p62	LAMP1	TPPP	PICALM	Synaptophysin	Psd95	Alpha-synuclein	LDHA	LDH activity	HK1	VDAC	CS	Aconitase	SOD2	Glutaminase	CS activity	C-I	C-II	C-III	C-IV	mtDNA copy number	mtDNA lesion frequency
fs	1	0.80198	3.07482	0.281314	0.000268333	0.856563	0.447684	0.985833	0.86768	0.447365	0.747053	0.894458	0.852776	1.0311	0.597199	1670.04	0.0891948	0.0440002	0.890542	0.352076	0.696977	0.196735	240.299	124.51	83.2168	217.691	349.837	24.8448	0.301847
fs	2	0.940854	1.20818	0.300724	0.0002798	0.968299	1.21161	1.10365	2.42884	0.82412	1.00009	1.24366	1.47946	0.923333	0.932731	1395.75	1.64642	0.69265	1.0856	0.701663	1.47536	0.715349	156.686	121.898	103.934	231.563	426.28	25.829	0.0667153
fs	3	0.74952	0.863495	0.244743	0.0002852	0.56985	0.223584	1.09038	2.08927	1.05266	1.14818	1.35481	1.19825	0.758781	0.835312	1526.48	1.39789	0.288106	1.0149	0.688884	1.08277	0.721614	248.265	106.755	97.8513	215.97	380.218	26.8579	0.13258
fs	4	0.942202	0.980408	0.760143	0.0002644	0.807902	0.428538	0.937471	0.833153	1.08464	0.868606	0.889333	0.829625	0.958095	1.57682	1822.95	1.29021	0.654047	1.10229	0.51353	0.881729	1.22931	294.341	105.237	91.394	236.802	435.909	40.774	0.537322
fs	5	1.0031	0.847501	2.03866	0.000212867	0.618807	0.735765	1.00986	0.863202	1.10345	1.15351	1.24755	0.916043	1.16386	0.994064	1501.19	0.670378	1.92151	1.07992	0.760833	0.988205	1.19649	263.15	139.898	93.4739	205.063	355.354	58.647	-0.181438
fs	6	1.46191	0.625575	1.78986	0.000223067	0.984593	1.52138	1.20139	1.16438	1.7135	1.41409	1.04667	0.996063	1.36634	0.79008	1649.9	1.55808	1.9897	1.11898	1.20065	1.39857	1.25143	343.501	170.638	152.725	379.686	421.231	41.9559	-0.0553219
fs	7	1.14813	0.757805	1.05186	0.000203933	0.482769	0.857648	0.615256	0.372977	0.85514	0.713894	1.3184	0.727744	0.84654	1.2877	1291.15	0.319534	0.267343	1.04007	0.939353	0.748103	1.1774	268.54	178.531	100.866	229.099	462.187	41.0221	-0.236087
fs	8	1.19193	0.552196	0.911443	0.000215267	1.40908	1.3477	0.675385	0.575964	0.937896	0.583178	1.46304	1.39956	1.55038	0.918743	1247.66	1.04413	1.64843	1.06599	0.817234	0.841929	1.39302	360.764	143.601	116.538	272.803	489.434	70.0744	0.310778
fs	9	0.72945	0.913913	1.01408	0.000223533	1.30811	1.37088	0.983411	0.568079	0.904696	1.20815	0.625139	1.10218	1.23555	1.98685	1798.93	1.24102	1.88251	1.02862	1.76571	1.04617	1.57571	350.746	137.178	128.643	288.916	549.463	76.835	0.01809
fs	10	1.292	0.752582	0.813085	0.0001898	1.35034	1.44835	1.25076	1.00112	0.828678	1.13793	0.639335	0.912334	0.7001	1.09353	1307.87	0.812412	0.757178	0.767792	1.40064	1.13012	0.972793	361.162	197.154	149.288	328.245	522.264	38.9737	-0.487209
fs	11	0.879386	0.757155	1.36994	0.000193867	1.11504	1.11362	1.05964	0.691811	1.32128	1.07327	0.617049	0.822315	0.635611	0.456226	1212.85	1.13087	0.87122	0.951082	1.61509	0.917753	0.82567	299.553	183.43	93.1885	193.173	481.393	51.0361	0.0533776
fs	12	0.859539	0.666366	1.42415	0.000197733	1.52865	1.29324	1.08697	0.543527	0.926575	0.952046	0.660549	0.763648	0.830313	0.530747	1315.03	0.79987	0.983307	0.854204	1.24433	0.792312	0.744485	273.599	154.233	102.462	242.236	489.419	64.9828	-0.0507882
ft	1	2.68068	1.66717	0.163995	0.0002214	0.865819	0.512085	1.30866	2.02806	1.07951	1.18939	0.928496	1.1326	1.48811	1.63413	1655.73	1.1528	0.960466	1.26623	0.862831	1.78924	0.902345	260.78	160.418	114.764	203.38	396.834	33.3956	-0.26825
ft	2	2.13692	2.20743	0.224875	0.000185667	1.05491	0.655355	1.17574	2.18639	0.932422	0.912732	0.925777	0.818802	1.25069	0.906717	1665.97	0.791981	0.273648	1.00991	0.459974	1.05086	0.466848	372.514	178.704	86.5676	247.506	459.485	31.6856	-0.295432
ft	3	1.85415	1.13198	0.289	0.0001884	1.09147	0.748188	1.03253	2.20451	0.833157	0.935861	1.18169	1.18293	0.989414	1.8127	1396.2	1.86555	0.55118	1.13771	0.66859	1.27445	1.12402	298.775	143.439	117.203	275.883	440.187	41.0766	-0.142388
ft	4	2.24561	1.91039	2.11543	0.0001918	0.915288	1.26704	0.94503	0.8315	1.32411	0.965335	0.807573	1.05262	1.12531	2.50714	1537.77	1.81479	1.24168	1.07464	0.599931	0.961904	1.89192	310.424	148.126	132.092	296.226	467.811	66.0148	-0.31865
ft	5	2.63051	0.666899	1.20348	0.0001538	1.26907	2.35034	0.97876	1.00277	0.877436	1.26872	1.24711	1.0201	1.01254	0.840157	1344.75	1.65971	2.36808	1.0875	0.927616	1.15206	1.3175	288.205	158.596	108.936	228.953	392.146	81.6552	0.0413891
ft	6	3.55307	0.648105	1.73128	0.000189933	0.51267	0.982022	1.13076	1.21461	1.51536	1.46271	0.997577	0.93808	0.847708	0.913414	1533.38	1.33347	2.14031	1.12276	0.943782	1.2339	1.41125	308.425	162.523	156.115	345.678	399.577	29.4949	0.0360538
ft	7	5.94177	0.780704	0.787556	0.000135667	0.546134	1.63742	0.633475	0.65	0.995136	0.748457	3.65583	0.927915	1.03844	1.28701	1126.93	0.42181	0.361701	1.05725	0.678042	0.758258	1.56644	236.69	138.502	71.8809	243.914	398.505	52.3716	0.119769
ft	8	1.64684	0.619604	0.746576	0.0001574	1.2917	1.43894	0.709686	0.363389	0.800105	0.501913	1.50315	1.11019	0.980654	1.0542	1255.07	1.09364	1.24246	0.995855	0.730005	0.688831	1.26412	331.743	118.557	98.9043	236.711	477.567	42.5556	0.616277
ft	9	2.1765	0.902333	1.058	0.0001474	1.18086	1.15723	0.915459	0.705842	0.834724	1.04949	0.734868	1.23629	1.25599	1.50946	1596.09	0.672898	1.2016	0.925385	1.34526	0.819858	1.34998	309.938	136.365	110.962	263.631	517.411	36.4111	-0.214593
ft	10	1.82179	0.992244	1.39966	0.0001304	1.12328	0.981525	1.40355	1.42346	1.0491	1.04319	0.595418	0.883968	0.775339	0.731671	1229.52	1.1938	0.926448	1.02868	1.79892	1.30333	0.838122	332.778	187.516	129.303	294.493	514.406	51.6192	-0.503585
ft	11	1.61465	0.918274	1.35911	0.000162133	1.67694	1.60054	1.13372	0.546442	1.39941	1.14592	0.568698	0.700938	0.865035	1.22046	1606.38	1.79431	1.43103	0.756171	1.61336	0.910805	1.63563	318.043	216.623	119.183	241.891	506.022	30.5004	-0.01654
ft	12	2.619	0.788737	1.52801	0.0001538	0.980225	1.02356	1.07326	0.390069	1.32324	1.18305	0.687539	1.21717	0.621951	1.05555	1268.16	1.3845	1.15556	1.02252	1.69018	0.938586	1.2278	301.809	157.298	105.02	246.883	460.326	43.3725	-0.702286
ms	1	0.921881	2.01705	0.404802	0.000287	0.799864	0.605021	0.991648	1.87096	0.88228	1.21407	0.8665	1.15198	1.6685	0.570186	1541.27	0.719992	0.583959	1.14772	0.660702	1.44209	0.533863	315.976	200.337	110.341	335.475	420.397	31.1091	-0.40216
ms	2	1.02213	0.9198	0.423991	0.000276133	0.699172	0.520404	1.13924	1.88128	1.17956	0.9572	0.978949	0.990917	0.975642	0.9224	1610.42	1.45478	0.474926	1.04041	0.71403	1.34127	0.672258	280.184	125.783	105.297	251.725	408.819	74.2491	-0.358314
ms	3	0.77307	0.909811	0.358411	0.000227533	0.577906	0.451351	1.02615	2.06457	0.799219	0.730043	1.12018	0.583406	0.873529	1.94853	1571.26	0.730957	0.160534	1.01193	0.368224	1.18326	0.86554	274.285	110.852	83.7868	195.719	361.084	43.9962	-0.0196666
ms	4	1.03252	1.04012	1.03476	0.0002254	0.624325	0.935914	0.954514	0.955729	0.942778	0.834071	1.06856	0.990968	1.05885	2.49666	1620.3	0.767345	0.527335	1.06694	0.447867	0.882166	1.29906	288.196	124.812	99.8725	243.572	391.243	46.4757	-0.232744
ms	5	0.938665	0.737822	0.604466	0.000227533	1.05615	1.82632	1.02726	1.28714	1.33212	1.2861	1.21311	0.92466	1.02618	0.713639	1483.09	1.80129	3.17584	1.06219	0.886589	1.06415	1.35498	285.759	223.927	109.281	351.404	511.935	87.4218	-0.126388
ms	6	1.40143	0.838256	0.827558	0.0002296	0.836205	1.24013	1.19505	1.02374	1.34727	1.50411	0.854633	0.886263	0.809668	0.816562	1559.51	2.06746	2.6528	1.18499	1.2779	1.49494	1.66645	331.844	169.273	149.046	359.251	392.522	44.0131	-0.246021
ms	7	1.10291	0.882815	0.966615	0.000228467	0.444605	0.621821	0.662953	0.47856	0.960432	0.51205	0.974997	0.440423	1.09256	1.60453	1243.41	0.157404	0.0883527	0.974489	0.53465	0.629285	1.43713	286.857	132.295	101.217	224.254	453.272	26.7707	-0.479032
ms	8	1.3931	0.497513	0.995505	0.000167533	1.43083	1.55608	0.724197	0.519346	0.757941	0.474794	1.23875	0.67055	1.34705	0.75602	1123.07	0.613204	1.02839	0.944634	0.596224	0.705507	0.944893	304.542	127.298	89.2203	220.757	428.682	24.8525	-0.354567
ms	9	1.24473	0.98395	1.03821	0.0001626	1.49562	1.5088	1.07287	0.691385	1.04437	1.15393	0.623037	1.15525	1.0562	2.77984	1486.9	3.2996	3.9645	1.30923	2.71001	1.4776	2.86007	435.556	165.935	120.317	295.88	545.048	80.8576	-0.174673
ms	10	0.931049	0.720959	2.48013	0.000208533	1.36437	1.13339	1.32018	0.678276	0.913288	1.04974	0.569727	0.775758	0.796092	1.00264	1459.51	0.993463	0.898705	0.857234	1.43311	1.01171	1.1309	323.916	178.522	137.829	282.954	511.862	45.5754	-0.414208
ms	11	0.713962	0.901756	2.58677	0.000204667	1.08259	1.17638	1.08222	0.601562	1.49165	1.19775	0.641988	0.900902	0.696513	1.00678	1501.89	1.51499	1.39476	0.91167	1.56741	0.909509	1.33072	330.718	192.35	108.763	251.921	511.172	32.1598	-0.66853
ms	12	1.37079	0.700355	1.18965	0.000197267	1.03008	1.13074	0.888146	0.442053	0.994935	0.775368	0.636562	0.47249	0.747087	0.901901	1346.28	0.191798	0.106865	0.671897	0.712231	0.77994	0.600361	263.587	151.986	100.38	224.807	464.881	34.582	0.0274805
mt	1	2.53026	1.84853	0.497201	0.000206467	0.784508	0.571607	1.11965	2.50291	0.748863	1.13916	0.674217	0.781928	1.34069	0.926955	1734.41	0.136291	0.0778012	0.844106	0.297069	0.886866	0.415143	224.099	116.846	64.0966	194.108	336.446	54.3077	0.825861
mt	2	2.22087	1.54065	0.538449	0.000199667	0.635689	0.304016	1.1538	1.28919	1.1072	1.03634	1.27503	1.33112	0.919417	0.807803	1590.05	1.06294	0.448597	1.00228	0.540665	1.26143	0.504798	266.525	135.54	106.606	233.865	408.747	45.7113	-0.282727
mt	3	1.75546	0.508981	0.524994	0.000207467	0.349037	0.676028	1.09688	1.80155	0.839334	0.838391	0.953441	1.12389	0.676761	2.62831	1690.88	0.355474	0.126654	0.877167	0.308527	1.04428	0.724739	275.487	119.813	73.3102	204.315	324.558	45.51	-0.521581
mt	4	2.21785	0.711656	0.635774	0.000132533	0.824707	0.952716	1.0193	0.762035	1.10704	1.09533	1.0006	1.16358	1.36381	2.72009	1498.19	1.52316	0.879343	1.18089	0.74116	1.25453	1.32952	349.452	142.406	100.311	293.186	484.939	28.9422	0.0548339
mt	5	2.84636	0.849463	1.1499	0.000153	0.892244	2.01678	0.993721	1.00871	1.29744	1.07886	1.28192	0.901917	0.877043	0.974388	1343.37	1.57167	2.18399	1.04687	0.949226	0.928905	1.49961	265.341	190.289	103.271	265.165	432.637	66.9622	-0.0851408
mt	6	2.29229	0.883944	0.828487	0.000175933	0.817146	1.04991	1.12149	1.27297	0.97895	1.35946	0.947696	0.973759	1.21818	0.687064	1560.81	1.23133	1.66259	1.07347	1.11986	1.39979	1.59681	321.953	172.431	124.977	310.253	324.527	38.9416	-0.1619
mt	7	4.97391	0.682025	0.984267	0.0001466	0.533382	0.515099	0.73816	0.293274	0.921636	0.588771	1.1237	0.484641	1.27611	1.82032	1282.57	0.112045	0.0913209	1.06005	0.369701	0.855401	1.4953	323.744	151.914	118.607	228.896	392.921	32.4945	-0.389754
mt	8	2.01384	0.748517	0.79385	0.000169933	1.03187	1.11978	0.810934	0.612961	0.855137	0.561849	1.03079	0.928694	1.6821	1.32767	1400.61	0.704069	1.40594	1.09294	0.643977	0.930143	1.4464	366.594	141.108	129.929	306.101	526.801	18.2674	-0.319647
mt	9	2.68107	0.637252	0.803512	0.000141333	1.52452	1.74124	0.695205	0.325873	0.878415	1.09714	0.561034	1.2083	0.608035	2.05539	1252.69	1.66075	1.63954	0.827061	2.04684	0.755417	1.65501	292.781	196.43	122.687	334.233	498.627	33.802	-0.26967
mt	10	1.18249	0.716259	2.31537	0.000143133	1.35264	0.931039	1.3368	0.890693	0.992096	1.10951	0.697829	0.936592	0.9537	0.755383	1441.58	1.07651	0.481633	1.01372	1.75206	1.29278	0.97343	377.678	159.119	122.039	271.81	515.55	43.4204	0.420286
mt	11	1.53262	0.678071	1.34658	0.000152667	1.1633	1.32183	1.32559	0.505501	1.42938	1.10517	0.56988	0.810036	0.703534	1.12882	1570.93	1.6785	1.47763	0.837594	1.67945	0.993174	1.46351	327.862	229.244	121.224	299.331	473.205	22.5958	0.819198
mt	12	2.45523	0.807792	1.11845	0.000154733	0.73385	0.840443	0.873982	0.401199	0.948683	0.858629	0.661161	0.808402	0.921531	1.03125	1246.75	0.281273	0.421641	0.720249	0.733559	0.720645	0.874814	258.059	146.182	80.6388	238.897	443.321	21.8437	-0.029476

## Sheet: Table S2
Supplementary Table S2. Multivariate correlation analysis for Male Saline group. Prob <0.05 was used for Figures 2-5.
Variable	by Variable	Kendall τ	Prob>|τ|
C-III	PICALM	0.8788	<.0001	+++++++++
C-III	C-II	0.7273	0.001	+++++++
VDAC	HK1	0.6667	0.0026	+++++++
LAMP1	OGA	-0.6364	0.004	------
VDAC	LC3II	0.6364	0.004	++++++
CS activity	VDAC	0.6364	0.004	++++++
LDH activity	OGT	0.6061	0.0061	++++++
HK1	PICALM	0.6061	0.0061	++++++
C-I	PICALM	0.6061	0.0061	++++++
C-II	PICALM	0.6061	0.0061	++++++
C-II	Aconitase	0.6061	0.0061	++++++
C-III	C-I	0.6061	0.0061	++++++
LC3II	LC3I	0.5758	0.0092	++++++
HK1	p62	0.5758	0.0092	++++++
VDAC	LC3I	0.5758	0.0092	++++++
Aconitase	LC3I	0.5758	0.0092	++++++
SOD2	PICALM	0.5758	0.0092	++++++
C-III	SOD2	0.5758	0.0092	++++++
C-IV	LC3I	0.5758	0.0092	++++++
mtDNA copy	HK1	0.5758	0.0092	++++++
Psd95	OGT	0.5455	0.0136	+++++
LDH activity	LAMP1	0.5455	0.0136	+++++
CS	Psd95	0.5455	0.0136	+++++
Aconitase	TPPP	0.5455	0.0136	+++++
Aconitase	HK1	0.5455	0.0136	+++++
SOD2	p62	0.5455	0.0136	+++++
SOD2	HK1	0.5455	0.0136	+++++
C-III	HK1	0.5455	0.0136	+++++
C-IV	C-I	0.5455	0.0136	+++++
OGA activity	OGA	-0.5344	0.0161	-----
LC3I	OGA activity	-0.5344	0.0161	-----
VDAC	PICALM	0.5152	0.0197	+++++
CS	OGT	0.5152	0.0197	+++++
Aconitase	Synaptophysin	-0.5152	0.0197	-----
Aconitase	VDAC	0.5152	0.0197	+++++
SOD2	LAMP1	0.5152	0.0197	+++++
SOD2	CS	0.5152	0.0197	+++++
CS activity	Aconitase	0.5152	0.0197	+++++
C-II	C-I	0.5152	0.0197	+++++
C-III	VDAC	0.5152	0.0197	+++++
C-III	Aconitase	0.5152	0.0197	+++++
C-IV	LC3II	0.5152	0.0197	+++++
C-IV	Aconitase	0.5152	0.0197	+++++
PICALM	p62	0.4848	0.0282	+++++
PICALM	TPPP	0.4848	0.0282	+++++
VDAC	Psd95	0.4848	0.0282	+++++
Aconitase	p62	0.4848	0.0282	+++++
SOD2	Psd95	0.4848	0.0282	+++++
Glutaminase	HK1	0.4848	0.0282	+++++
CS activity	HK1	0.4848	0.0282	+++++
C-I	Aconitase	0.4848	0.0282	+++++
C-II	Synaptophysin	-0.4848	0.0282	-----
C-II	SOD2	0.4848	0.0282	+++++
C-II	CS activity	0.4848	0.0282	+++++
LAMP1	OGA activity	0.4733	0.0331	+++++
HK1	TPPP	0.4545	0.0397	+++++
HK1	Psd95	0.4545	0.0397	+++++
Aconitase	PICALM	0.4545	0.0397	+++++
Glutaminase	VDAC	0.4545	0.0397	+++++
CS activity	Glutaminase	0.4545	0.0397	+++++
C-II	p62	0.4545	0.0397	+++++
C-II	HK1	0.4545	0.0397	+++++
Alpha-synuclein	p62	-0.4242	0.0549	----
Alpha-synuclein	TPPP	-0.4242	0.0549	----
CS	HK1	0.4242	0.0549	++++
SOD2	LDH activity	0.4242	0.0549	++++
C-II	VDAC	0.4242	0.0549	++++
C-III	p62	0.4242	0.0549	++++
C-III	TPPP	0.4242	0.0549	++++
LC3II	OGA activity	-0.4122	0.0635	----
LC3I	OGA	0.3939	0.0746	++++
LAMP1	OGT	0.3939	0.0746	++++
Synaptophysin	OGA	-0.3939	0.0746	----
LDH activity	Psd95	0.3939	0.0746	++++
CS	PICALM	0.3939	0.0746	++++
CS	VDAC	0.3939	0.0746	++++
Aconitase	OGA	0.3939	0.0746	++++
Aconitase	LC3II	0.3939	0.0746	++++
SOD2	OGT	0.3939	0.0746	++++
SOD2	VDAC	0.3939	0.0746	++++
Glutaminase	LC3II	0.3939	0.0746	++++
CS activity	LC3I	0.3939	0.0746	++++
CS activity	LC3II	0.3939	0.0746	++++
C-II	TPPP	0.3939	0.0746	++++
C-III	CS activity	0.3939	0.0746	++++
C-IV	OGA	0.3939	0.0746	++++
C-IV	Synaptophysin	-0.3939	0.0746	----
C-IV	VDAC	0.3939	0.0746	++++
mtDNA copy	p62	0.3939	0.0746	++++
mtDNA copy	Psd95	0.3939	0.0746	++++
Psd95	LAMP1	0.3636	0.0998	++++
Psd95	PICALM	0.3636	0.0998	++++
LDH activity	LC3I	-0.3636	0.0998	----
HK1	LC3II	0.3636	0.0998	++++
VDAC	p62	0.3636	0.0998	++++
CS	LDH activity	0.3636	0.0998	++++
Glutaminase	TPPP	0.3636	0.0998	++++
CS activity	Psd95	0.3636	0.0998	++++
C-I	LC3II	0.3636	0.0998	++++
C-I	LDHA	-0.3636	0.0998	----
C-I	VDAC	0.3636	0.0998	++++
C-III	Psd95	0.3636	0.0998	++++
C-IV	LDH activity	-0.3636	0.0998	----
C-IV	C-II	0.3636	0.0998	++++
mtDNA copy	PICALM	0.3636	0.0998	++++
mtDNA copy	SOD2	0.3636	0.0998	++++
mtDNA copy	C-III	0.3636	0.0998	++++
mtDNA les. freq.	CS activity	-0.3636	0.0998	----
OGA activity	OGT	0.3512	0.1139	++++
SOD2	OGA activity	0.3512	0.1139	++++
LC3II	OGT	-0.3333	0.1314	---
LC3II	OGA	0.3333	0.1314	+++
TPPP	p62	0.3333	0.1314	+++
Synaptophysin	LC3I	-0.3333	0.1314	---
Alpha-synuclein	OGT	0.3333	0.1314	+++
Alpha-synuclein	OGA	-0.3333	0.1314	---
Alpha-synuclein	Synaptophysin	0.3333	0.1314	+++
LDHA	OGT	0.3333	0.1314	+++
CS	Alpha-synuclein	0.3333	0.1314	+++
Glutaminase	LDHA	0.3333	0.1314	+++
Glutaminase	Aconitase	0.3333	0.1314	+++
CS activity	OGA	0.3333	0.1314	+++
CS activity	PICALM	0.3333	0.1314	+++
CS activity	Synaptophysin	-0.3333	0.1314	---
CS activity	CS	0.3333	0.1314	+++
C-I	TPPP	0.3333	0.1314	+++
C-III	LC3II	0.3333	0.1314	+++
C-III	CS	0.3333	0.1314	+++
C-IV	C-III	0.3333	0.1314	+++
mtDNA copy	TPPP	0.3333	0.1314	+++
mtDNA copy	LDH activity	0.3333	0.1314	+++
LDH activity	OGA activity	0.3206	0.1489	+++
LC3II	O-GlcNAc	0.303	0.1702	+++
LAMP1	O-GlcNAc	-0.303	0.1702	---
Synaptophysin	p62	-0.303	0.1702	---
LDH activity	LC3II	-0.303	0.1702	---
LDH activity	PICALM	0.303	0.1702	+++
HK1	LC3I	0.303	0.1702	+++
CS activity	p62	0.303	0.1702	+++
C-I	LC3I	0.303	0.1702	+++
C-I	Synaptophysin	-0.303	0.1702	---
C-II	LC3I	0.303	0.1702	+++
C-II	CS	0.303	0.1702	+++
C-II	Glutaminase	0.303	0.1702	+++
mtDNA copy	LAMP1	0.303	0.1702	+++
mtDNA copy	VDAC	0.303	0.1702	+++
mtDNA copy	CS	0.303	0.1702	+++
mtDNA copy	Aconitase	0.303	0.1702	+++
C-IV	OGA activity	-0.2901	0.1916	---
LC3I	OGT	-0.2727	0.2171	---
LAMP1	LC3I	-0.2727	0.2171	---
LAMP1	LC3II	-0.2727	0.2171	---
PICALM	LC3II	0.2727	0.2171	+++
Synaptophysin	LAMP1	0.2727	0.2171	+++
LDHA	OGA	0.2727	0.2171	+++
LDH activity	p62	0.2727	0.2171	+++
HK1	LDH activity	0.2727	0.2171	+++
CS	OGA	-0.2727	0.2171	---
CS	LAMP1	0.2727	0.2171	+++
Aconitase	Alpha-synuclein	-0.2727	0.2171	---
SOD2	Aconitase	0.2727	0.2171	+++
Glutaminase	CS	0.2727	0.2171	+++
CS activity	SOD2	0.2727	0.2171	+++
C-II	Psd95	0.2727	0.2171	+++
C-III	LC3I	0.2727	0.2171	+++
C-III	Synaptophysin	-0.2727	0.2171	---
C-III	Glutaminase	0.2727	0.2171	+++
C-IV	LAMP1	-0.2727	0.2171	---
C-IV	Glutaminase	0.2727	0.2171	+++
mtDNA les. freq.	mtDNA copy	0.2727	0.2171	+++
LDHA	OGA activity	-0.2595	0.2426	---
CS	OGA activity	0.2595	0.2426	+++
OGT	O-GlcNAc	-0.2424	0.2726	--
p62	LC3I	0.2424	0.2726	++
LAMP1	p62	0.2424	0.2726	++
TPPP	LC3II	0.2424	0.2726	++
Synaptophysin	TPPP	-0.2424	0.2726	--
Alpha-synuclein	Psd95	0.2424	0.2726	++
LDH activity	OGA	-0.2424	0.2726	--
HK1	LAMP1	0.2424	0.2726	++
Aconitase	Psd95	0.2424	0.2726	++
Glutaminase	O-GlcNAc	0.2424	0.2726	++
C-I	CS activity	0.2424	0.2726	++
C-II	LC3II	0.2424	0.2726	++
C-IV	TPPP	0.2424	0.2726	++
mtDNA copy	Glutaminase	0.2424	0.2726	++
VDAC	OGA activity	-0.229	0.3025	--
Aconitase	OGA activity	-0.229	0.3025	--
OGA	OGT	-0.2121	0.337	--
p62	O-GlcNAc	-0.2121	0.337	--
PICALM	OGT	0.2121	0.337	++
PICALM	LC3I	0.2121	0.337	++
PICALM	LAMP1	0.2121	0.337	++
Synaptophysin	PICALM	-0.2121	0.337	--
Psd95	p62	0.2121	0.337	++
Alpha-synuclein	PICALM	-0.2121	0.337	--
LDHA	LC3II	-0.2121	0.337	--
LDH activity	O-GlcNAc	-0.2121	0.337	--
SOD2	OGA	-0.2121	0.337	--
SOD2	Synaptophysin	-0.2121	0.337	--
Glutaminase	OGA	0.2121	0.337	++
Glutaminase	PICALM	0.2121	0.337	++
C-I	p62	0.2121	0.337	++
C-I	Psd95	0.2121	0.337	++
C-I	HK1	0.2121	0.337	++
C-III	LAMP1	0.2121	0.337	++
C-III	LDHA	-0.2121	0.337	--
C-IV	PICALM	0.2121	0.337	++
C-IV	CS activity	0.2121	0.337	++
mtDNA copy	C-II	0.2121	0.337	++
mtDNA les. freq.	O-GlcNAc	0.2121	0.337	++
mtDNA les. freq.	C-I	-0.2121	0.337	--
mtDNA les. freq.	C-II	-0.2121	0.337	--
PICALM	OGA activity	0.1985	0.3716	++
Alpha-synuclein	OGA activity	0.1985	0.3716	++
C-III	OGA activity	0.1985	0.3716	++
TPPP	OGA	0.1818	0.4106	++
PICALM	O-GlcNAc	-0.1818	0.4106	--
Alpha-synuclein	O-GlcNAc	0.1818	0.4106	++
LDH activity	LDHA	0.1818	0.4106	++
HK1	Synaptophysin	-0.1818	0.4106	--
HK1	Alpha-synuclein	-0.1818	0.4106	--
VDAC	TPPP	0.1818	0.4106	++
SOD2	TPPP	0.1818	0.4106	++
C-I	OGA	0.1818	0.4106	++
C-I	SOD2	0.1818	0.4106	++
C-II	LDHA	-0.1818	0.4106	--
C-III	LDH activity	0.1818	0.4106	++
C-IV	HK1	0.1818	0.4106	++
mtDNA copy	OGT	0.1818	0.4106	++
mtDNA copy	LDHA	0.1818	0.4106	++
mtDNA copy	C-IV	0.1818	0.4106	++
mtDNA les. freq.	LAMP1	0.1818	0.4106	++
mtDNA les. freq.	Synaptophysin	0.1818	0.4106	++
mtDNA les. freq.	Aconitase	-0.1818	0.4106	--
mtDNA les. freq.	C-IV	-0.1818	0.4106	--
CS activity	OGA activity	-0.1679	0.4496	--
C-II	OGA activity	0.1679	0.4496	++
mtDNA les. freq.	OGA activity	-0.1679	0.4496	--
Alpha-synuclein	LC3I	-0.1515	0.4929	--
LDHA	PICALM	-0.1515	0.4929	--
LDHA	Synaptophysin	-0.1515	0.4929	--
LDHA	Alpha-synuclein	-0.1515	0.4929	--
LDH activity	TPPP	0.1515	0.4929	++
VDAC	OGA	0.1515	0.4929	++
Aconitase	LAMP1	-0.1515	0.4929	--
CS activity	OGT	0.1515	0.4929	++
CS activity	Alpha-synuclein	0.1515	0.4929	++
C-III	OGT	0.1515	0.4929	++
C-IV	OGT	-0.1515	0.4929	--
C-IV	CS	-0.1515	0.4929	--
mtDNA les. freq.	p62	-0.1515	0.4929	--
OGA activity	O-GlcNAc	-0.1374	0.5362	-
Synaptophysin	OGA activity	0.1374	0.5362	+
OGA	O-GlcNAc	0.1212	0.5833	+
p62	OGA	0.1212	0.5833	+
TPPP	LC3I	0.1212	0.5833	+
Psd95	LC3I	0.1212	0.5833	+
Psd95	LC3II	0.1212	0.5833	+
LDH activity	Synaptophysin	0.1212	0.5833	+
HK1	OGT	0.1212	0.5833	+
HK1	OGA	0.1212	0.5833	+
CS	O-GlcNAc	0.1212	0.5833	+
CS	p62	0.1212	0.5833	+
CS	TPPP	0.1212	0.5833	+
Glutaminase	p62	0.1212	0.5833	+
Glutaminase	Psd95	0.1212	0.5833	+
CS activity	TPPP	0.1212	0.5833	+
C-I	Alpha-synuclein	-0.1212	0.5833	-
C-I	Glutaminase	0.1212	0.5833	+
C-II	OGA	0.1212	0.5833	+
C-II	Alpha-synuclein	-0.1212	0.5833	-
C-IV	Psd95	0.1212	0.5833	+
mtDNA copy	LC3I	0.1212	0.5833	+
mtDNA copy	LC3II	0.1212	0.5833	+
mtDNA copy	Synaptophysin	-0.1212	0.5833	-
mtDNA les. freq.	OGT	-0.1212	0.5833	-
mtDNA les. freq.	OGA	-0.1212	0.5833	-
mtDNA les. freq.	Alpha-synuclein	-0.1212	0.5833	-
mtDNA les. freq.	CS	0.1212	0.5833	+
mtDNA les. freq.	SOD2	0.1212	0.5833	+
p62	OGA activity	0.1069	0.6304	+
Psd95	OGA activity	0.1069	0.6304	+
Glutaminase	OGA activity	-0.1069	0.6304	-
TPPP	O-GlcNAc	0.0909	0.6808	+
Synaptophysin	LC3II	-0.0909	0.6808	-
Psd95	TPPP	0.0909	0.6808	+
Alpha-synuclein	LAMP1	0.0909	0.6808	+
LDHA	LC3I	-0.0909	0.6808	-
LDHA	LAMP1	-0.0909	0.6808	-
VDAC	Synaptophysin	-0.0909	0.6808	-
VDAC	LDHA	-0.0909	0.6808	-
CS	LC3II	0.0909	0.6808	+
CS	LDHA	0.0909	0.6808	+
Aconitase	CS	0.0909	0.6808	+
SOD2	LC3I	0.0909	0.6808	+
SOD2	LDHA	-0.0909	0.6808	-
Glutaminase	LC3I	0.0909	0.6808	+
Glutaminase	LAMP1	-0.0909	0.6808	-
Glutaminase	Synaptophysin	-0.0909	0.6808	-
CS activity	LAMP1	-0.0909	0.6808	-
CS activity	LDHA	0.0909	0.6808	+
C-I	O-GlcNAc	-0.0909	0.6808	-
C-I	LDH activity	-0.0909	0.6808	-
C-III	Alpha-synuclein	-0.0909	0.6808	-
C-IV	Alpha-synuclein	-0.0909	0.6808	-
mtDNA copy	C-I	0.0909	0.6808	+
mtDNA les. freq.	TPPP	-0.0909	0.6808	-
mtDNA les. freq.	LDH activity	0.0909	0.6808	+
HK1	OGA activity	-0.0763	0.7311	-
LC3I	O-GlcNAc	0.0606	0.7839	+
TPPP	LAMP1	-0.0606	0.7839	-
Psd95	OGA	-0.0606	0.7839	-
Psd95	Synaptophysin	-0.0606	0.7839	-
LDHA	O-GlcNAc	-0.0606	0.7839	-
HK1	LDHA	0.0606	0.7839	+
VDAC	O-GlcNAc	0.0606	0.7839	+
Aconitase	LDH activity	-0.0606	0.7839	-
SOD2	O-GlcNAc	-0.0606	0.7839	-
Glutaminase	LDH activity	-0.0606	0.7839	-
CS activity	O-GlcNAc	0.0606	0.7839	+
C-I	OGT	-0.0606	0.7839	-
C-I	LAMP1	-0.0606	0.7839	-
C-II	OGT	0.0606	0.7839	+
C-II	LAMP1	0.0606	0.7839	+
C-III	O-GlcNAc	-0.0606	0.7839	-
C-IV	p62	0.0606	0.7839	+
mtDNA copy	OGA	-0.0606	0.7839	-
mtDNA copy	Alpha-synuclein	-0.0606	0.7839	-
mtDNA copy	CS activity	0.0606	0.7839	+
mtDNA les. freq.	LC3II	0.0606	0.7839	+
mtDNA les. freq.	PICALM	-0.0606	0.7839	-
mtDNA les. freq.	Glutaminase	-0.0606	0.7839	-
mtDNA les. freq.	C-III	-0.0606	0.7839	-
TPPP	OGA activity	0.0458	0.8366
C-I	OGA activity	0.0458	0.8366
mtDNA copy	OGA activity	0.0458	0.8366
PICALM	OGA	0.0303	0.8909
Synaptophysin	OGT	-0.0303	0.8909
Psd95	O-GlcNAc	-0.0303	0.8909
Alpha-synuclein	LC3II	-0.0303	0.8909
HK1	O-GlcNAc	-0.0303	0.8909
VDAC	OGT	0.0303	0.8909
VDAC	LAMP1	0.0303	0.8909
VDAC	Alpha-synuclein	0.0303	0.8909
CS	LC3I	0.0303	0.8909
CS	Synaptophysin	0.0303	0.8909
Aconitase	OGT	-0.0303	0.8909
Aconitase	LDHA	0.0303	0.8909
SOD2	LC3II	0.0303	0.8909
SOD2	Alpha-synuclein	-0.0303	0.8909
Glutaminase	OGT	-0.0303	0.8909
Glutaminase	Alpha-synuclein	-0.0303	0.8909
Glutaminase	SOD2	0.0303	0.8909
C-II	O-GlcNAc	-0.0303	0.8909
C-II	LDH activity	0.0303	0.8909
C-III	OGA	0.0303	0.8909
C-IV	LDHA	-0.0303	0.8909
C-IV	SOD2	0.0303	0.8909
mtDNA copy	O-GlcNAc	-0.0303	0.8909
mtDNA les. freq.	Psd95	-0.0303	0.8909
mtDNA les. freq.	HK1	0.0303	0.8909
p62	OGT	0	1
p62	LC3II	0	1
TPPP	OGT	0	1
Synaptophysin	O-GlcNAc	0	1
LDHA	p62	0	1
LDHA	TPPP	0	1
LDHA	Psd95	0	1
LDH activity	Alpha-synuclein	0	1
VDAC	LDH activity	0	1
Aconitase	O-GlcNAc	0	1
CS activity	LDH activity	0	1
C-I	CS	0	1
C-IV	O-GlcNAc	0	1
mtDNA les. freq.	LC3I	0	1
mtDNA les. freq.	LDHA	0	1
mtDNA les. freq.	VDAC	0	1

## Sheet: Table S3
Supplementary Table S2. Multivariate correlation analysis for Male Thiamet G group. Prob <0.05 was used for Figures 2-5.
Variable	by Variable	Kendall τ	Prob>|τ|
VDAC	LC3II	0.7576	0.0006	++++++++
Aconitase	LC3I	0.697	0.0016	+++++++
C-I	Aconitase	0.697	0.0016	+++++++
C-III	VDAC	0.697	0.0016	+++++++
C-III	Aconitase	0.697	0.0016	+++++++
VDAC	HK1	0.6667	0.0026	+++++++
LDH activity	LAMP1	0.6364	0.004	++++++
Glutaminase	LC3II	0.6364	0.004	++++++
Glutaminase	VDAC	0.6364	0.004	++++++
C-I	OGA	0.6364	0.004	++++++
C-I	Glutaminase	0.6364	0.004	++++++
C-III	Glutaminase	0.6364	0.004	++++++
HK1	LC3II	0.6061	0.0061	++++++
Aconitase	HK1	0.6061	0.0061	++++++
C-I	HK1	0.6061	0.0061	++++++
C-III	C-II	0.6061	0.0061	++++++
LC3II	LC3I	0.5758	0.0092	++++++
LAMP1	OGA activity	0.5758	0.0092	++++++
LDHA	OGT	-0.5758	0.0092	------
Aconitase	OGA	0.5758	0.0092	++++++
Aconitase	VDAC	0.5758	0.0092	++++++
C-III	LC3I	0.5758	0.0092	++++++
C-III	LC3II	0.5758	0.0092	++++++
HK1	LC3I	0.5455	0.0136	+++++
Aconitase	OGA activity	-0.5455	0.0136	-----
SOD2	p62	0.5455	0.0136	+++++
C-III	HK1	0.5455	0.0136	+++++
C-IV	LC3I	0.5455	0.0136	+++++
mtDNA les. freq.	PICALM	0.5455	0.0136	+++++
p62	O-GlcNAc	-0.5152	0.0197	-----
HK1	TPPP	0.5152	0.0197	+++++
CS	Alpha-synuclein	0.5152	0.0197	+++++
Aconitase	LC3II	0.5152	0.0197	+++++
Glutaminase	Aconitase	0.5152	0.0197	+++++
C-I	LC3II	0.5152	0.0197	+++++
C-I	VDAC	0.5152	0.0197	+++++
C-II	CS activity	0.5152	0.0197	+++++
C-III	C-I	0.5152	0.0197	+++++
mtDNA copy	LAMP1	0.5152	0.0197	+++++
LC3I	OGA activity	-0.4848	0.0282	-----
TPPP	OGA	0.4848	0.0282	+++++
LDHA	p62	-0.4848	0.0282	-----
LDH activity	p62	0.4848	0.0282	+++++
CS	Synaptophysin	0.4848	0.0282	+++++
C-I	OGA activity	-0.4848	0.0282	-----
C-II	VDAC	0.4848	0.0282	+++++
C-II	Aconitase	0.4848	0.0282	+++++
C-II	Glutaminase	0.4848	0.0282	+++++
C-IV	C-III	0.4848	0.0282	+++++
LAMP1	OGT	0.4545	0.0397	+++++
LDH activity	OGA activity	0.4545	0.0397	+++++
VDAC	LC3I	0.4545	0.0397	+++++
SOD2	LDH activity	0.4545	0.0397	+++++
C-I	LC3I	0.4545	0.0397	+++++
C-IV	OGA activity	-0.4545	0.0397	-----
mtDNA copy	CS activity	-0.4545	0.0397	-----
OGA activity	OGA	-0.4242	0.0549	----
LAMP1	OGA	-0.4242	0.0549	----
LAMP1	p62	0.4242	0.0549	++++
PICALM	p62	0.4242	0.0549	++++
LDH activity	OGA	-0.4242	0.0549	----
VDAC	TPPP	0.4242	0.0549	++++
Aconitase	TPPP	0.4242	0.0549	++++
SOD2	Psd95	0.4242	0.0549	++++
SOD2	CS	0.4242	0.0549	++++
Glutaminase	LAMP1	-0.4242	0.0549	----
Glutaminase	LDH activity	-0.4242	0.0549	----
Glutaminase	HK1	0.4242	0.0549	++++
CS activity	O-GlcNAc	-0.4242	0.0549	----
C-I	LAMP1	-0.4242	0.0549	----
C-I	TPPP	0.4242	0.0549	++++
C-II	LC3I	0.4242	0.0549	++++
C-II	C-I	0.4242	0.0549	++++
C-IV	Aconitase	0.4242	0.0549	++++
OGA activity	OGT	0.3939	0.0746	++++
LC3I	OGA	0.3939	0.0746	++++
LDHA	PICALM	-0.3939	0.0746	----
VDAC	OGA	0.3939	0.0746	++++
CS activity	OGA activity	-0.3939	0.0746	----
C-IV	CS activity	0.3939	0.0746	++++
HK1	Psd95	0.3636	0.0998	++++
Aconitase	PICALM	0.3636	0.0998	++++
SOD2	O-GlcNAc	-0.3636	0.0998	----
Glutaminase	OGA activity	-0.3636	0.0998	----
CS activity	CS	0.3636	0.0998	++++
C-I	LDH activity	-0.3636	0.0998	----
C-II	LC3II	0.3636	0.0998	++++
C-III	OGA activity	-0.3636	0.0998	----
C-III	LAMP1	-0.3636	0.0998	----
mtDNA copy	C-III	-0.3636	0.0998	----
LC3II	OGA	0.3333	0.1314	+++
HK1	OGA activity	-0.3333	0.1314	---
HK1	PICALM	0.3333	0.1314	+++
SOD2	LAMP1	0.3333	0.1314	+++
Glutaminase	OGA	0.3333	0.1314	+++
Glutaminase	LC3I	0.3333	0.1314	+++
Glutaminase	p62	-0.3333	0.1314	---
CS activity	SOD2	0.3333	0.1314	+++
C-I	Alpha-synuclein	-0.3333	0.1314	---
C-III	OGA	0.3333	0.1314	+++
C-III	Psd95	0.3333	0.1314	+++
C-IV	LAMP1	-0.3333	0.1314	---
C-IV	LDH activity	-0.3333	0.1314	---
C-IV	C-II	0.3333	0.1314	+++
mtDNA copy	LDH activity	0.3333	0.1314	+++
mtDNA les. freq.	LC3I	0.3333	0.1314	+++
mtDNA les. freq.	p62	0.3333	0.1314	+++
LC3II	OGA activity	-0.303	0.1702	---
LAMP1	LC3I	-0.303	0.1702	---
TPPP	p62	0.303	0.1702	+++
PICALM	LC3I	0.303	0.1702	+++
Alpha-synuclein	OGT	0.303	0.1702	+++
HK1	OGA	0.303	0.1702	+++
HK1	Alpha-synuclein	-0.303	0.1702	---
Aconitase	LAMP1	-0.303	0.1702	---
Aconitase	Synaptophysin	-0.303	0.1702	---
Aconitase	LDH activity	-0.303	0.1702	---
CS activity	OGA	0.303	0.1702	+++
CS activity	LC3I	0.303	0.1702	+++
CS activity	Aconitase	0.303	0.1702	+++
C-II	OGA	0.303	0.1702	+++
C-III	CS activity	0.303	0.1702	+++
C-IV	OGA	0.303	0.1702	+++
mtDNA les. freq.	TPPP	0.303	0.1702	+++
mtDNA les. freq.	Synaptophysin	-0.303	0.1702	---
TPPP	OGA activity	-0.2727	0.2171	---
Synaptophysin	PICALM	-0.2727	0.2171	---
LDHA	OGA activity	-0.2727	0.2171	---
LDHA	LAMP1	-0.2727	0.2171	---
Aconitase	Alpha-synuclein	-0.2727	0.2171	---
SOD2	PICALM	0.2727	0.2171	+++
SOD2	LDHA	-0.2727	0.2171	---
C-II	OGA activity	-0.2727	0.2171	---
C-II	LAMP1	-0.2727	0.2171	---
C-II	LDH activity	-0.2727	0.2171	---
C-II	HK1	0.2727	0.2171	+++
mtDNA copy	PICALM	0.2727	0.2171	+++
mtDNA copy	C-II	-0.2727	0.2171	---
mtDNA copy	C-IV	-0.2727	0.2171	---
mtDNA les. freq.	OGA	0.2727	0.2171	+++
mtDNA les. freq.	Psd95	-0.2727	0.2171	---
mtDNA les. freq.	Aconitase	0.2727	0.2171	+++
p62	OGT	0.2424	0.2726	++
LAMP1	LC3II	-0.2424	0.2726	--
TPPP	LC3I	0.2424	0.2726	++
TPPP	LC3II	0.2424	0.2726	++
Synaptophysin	LC3I	-0.2424	0.2726	--
Psd95	LAMP1	0.2424	0.2726	++
Alpha-synuclein	TPPP	-0.2424	0.2726	--
Alpha-synuclein	Synaptophysin	0.2424	0.2726	++
LDHA	OGA	-0.2424	0.2726	--
LDH activity	O-GlcNAc	-0.2424	0.2726	--
LDH activity	LC3I	-0.2424	0.2726	--
LDH activity	LC3II	-0.2424	0.2726	--
VDAC	OGA activity	-0.2424	0.2726	--
VDAC	PICALM	0.2424	0.2726	++
VDAC	LDH activity	-0.2424	0.2726	--
Glutaminase	OGT	-0.2424	0.2726	--
C-I	OGT	-0.2424	0.2726	--
C-I	PICALM	0.2424	0.2726	++
C-II	CS	0.2424	0.2726	++
C-III	TPPP	0.2424	0.2726	++
C-III	PICALM	0.2424	0.2726	++
C-III	LDH activity	-0.2424	0.2726	--
C-IV	O-GlcNAc	-0.2424	0.2726	--
C-IV	LC3II	0.2424	0.2726	++
C-IV	VDAC	0.2424	0.2726	++
mtDNA copy	Alpha-synuclein	-0.2424	0.2726	--
mtDNA les. freq.	LDHA	-0.2424	0.2726	--
mtDNA les. freq.	HK1	0.2424	0.2726	++
LC3I	O-GlcNAc	-0.2121	0.337	--
PICALM	OGT	0.2121	0.337	++
PICALM	LAMP1	0.2121	0.337	++
Synaptophysin	OGT	0.2121	0.337	++
Synaptophysin	TPPP	0.2121	0.337	++
Psd95	O-GlcNAc	-0.2121	0.337	--
Psd95	OGA	-0.2121	0.337	--
Alpha-synuclein	Psd95	-0.2121	0.337	--
LDH activity	PICALM	0.2121	0.337	++
HK1	OGT	-0.2121	0.337	--
VDAC	Psd95	0.2121	0.337	++
Aconitase	Psd95	0.2121	0.337	++
SOD2	HK1	0.2121	0.337	++
CS activity	OGT	-0.2121	0.337	--
CS activity	LAMP1	-0.2121	0.337	--
CS activity	HK1	0.2121	0.337	++
C-II	SOD2	0.2121	0.337	++
C-IV	OGT	-0.2121	0.337	--
C-IV	LDHA	0.2121	0.337	++
C-IV	HK1	0.2121	0.337	++
mtDNA copy	OGT	0.2121	0.337	++
mtDNA copy	OGA activity	0.2121	0.337	++
mtDNA copy	Synaptophysin	0.2121	0.337	++
OGT	O-GlcNAc	0.1818	0.4106	++
LC3I	OGT	-0.1818	0.4106	--
LC3II	OGT	-0.1818	0.4106	--
LAMP1	O-GlcNAc	-0.1818	0.4106	--
PICALM	OGA	0.1818	0.4106	++
Synaptophysin	LC3II	-0.1818	0.4106	--
LDH activity	Psd95	0.1818	0.4106	++
HK1	O-GlcNAc	-0.1818	0.4106	--
VDAC	LAMP1	-0.1818	0.4106	--
Aconitase	OGT	-0.1818	0.4106	--
Glutaminase	TPPP	0.1818	0.4106	++
CS activity	Alpha-synuclein	0.1818	0.4106	++
C-I	Synaptophysin	-0.1818	0.4106	--
C-I	CS activity	0.1818	0.4106	++
C-II	Psd95	0.1818	0.4106	++
C-III	OGT	-0.1818	0.4106	--
C-III	Synaptophysin	-0.1818	0.4106	--
C-IV	C-I	0.1818	0.4106	++
mtDNA copy	O-GlcNAc	0.1818	0.4106	++
mtDNA copy	OGA	-0.1818	0.4106	--
mtDNA copy	LC3II	-0.1818	0.4106	--
mtDNA copy	p62	0.1818	0.4106	++
mtDNA copy	Glutaminase	-0.1818	0.4106	--
mtDNA les. freq.	OGT	0.1818	0.4106	++
mtDNA les. freq.	OGA activity	-0.1818	0.4106	--
mtDNA les. freq.	C-II	-0.1818	0.4106	--
mtDNA les. freq.	C-IV	0.1818	0.4106	++
p62	LC3II	-0.1515	0.4929	--
PICALM	TPPP	0.1515	0.4929	++
Synaptophysin	OGA activity	0.1515	0.4929	++
Synaptophysin	LAMP1	0.1515	0.4929	++
Psd95	LC3I	0.1515	0.4929	++
Alpha-synuclein	OGA	-0.1515	0.4929	--
LDHA	TPPP	-0.1515	0.4929	--
LDH activity	OGT	0.1515	0.4929	++
LDH activity	LDHA	-0.1515	0.4929	--
HK1	LAMP1	-0.1515	0.4929	--
VDAC	Alpha-synuclein	-0.1515	0.4929	--
CS	VDAC	0.1515	0.4929	++
Aconitase	O-GlcNAc	-0.1515	0.4929	--
Aconitase	p62	0.1515	0.4929	++
SOD2	TPPP	0.1515	0.4929	++
SOD2	Synaptophysin	0.1515	0.4929	++
Glutaminase	O-GlcNAc	0.1515	0.4929	++
Glutaminase	CS	0.1515	0.4929	++
CS activity	TPPP	0.1515	0.4929	++
C-II	LDHA	-0.1515	0.4929	--
C-III	CS	0.1515	0.4929	++
mtDNA copy	LDHA	-0.1515	0.4929	--
mtDNA copy	SOD2	0.1515	0.4929	++
mtDNA les. freq.	CS	-0.1515	0.4929	--
mtDNA les. freq.	Glutaminase	-0.1515	0.4929	--
mtDNA les. freq.	C-I	0.1515	0.4929	++
OGA	OGT	-0.1212	0.5833	-
p62	OGA activity	0.1212	0.5833	+
TPPP	O-GlcNAc	-0.1212	0.5833	-
PICALM	O-GlcNAc	-0.1212	0.5833	-
PICALM	LC3II	0.1212	0.5833	+
Synaptophysin	O-GlcNAc	0.1212	0.5833	+
Synaptophysin	p62	-0.1212	0.5833	-
Psd95	OGT	-0.1212	0.5833	-
Psd95	TPPP	0.1212	0.5833	+
LDHA	Alpha-synuclein	-0.1212	0.5833	-
HK1	p62	0.1212	0.5833	+
VDAC	LDHA	-0.1212	0.5833	-
CS	OGA activity	-0.1212	0.5833	-
Aconitase	LDHA	-0.1212	0.5833	-
SOD2	Alpha-synuclein	0.1212	0.5833	+
SOD2	VDAC	0.1212	0.5833	+
SOD2	Aconitase	0.1212	0.5833	+
Glutaminase	SOD2	-0.1212	0.5833	-
CS activity	LC3II	0.1212	0.5833	+
CS activity	p62	0.1212	0.5833	+
CS activity	Psd95	0.1212	0.5833	+
CS activity	VDAC	0.1212	0.5833	+
CS activity	Glutaminase	0.1212	0.5833	+
C-II	O-GlcNAc	-0.1212	0.5833	-
C-III	SOD2	0.1212	0.5833	+
C-IV	p62	-0.1212	0.5833	-
C-IV	Psd95	0.1212	0.5833	+
C-IV	Glutaminase	0.1212	0.5833	+
mtDNA copy	LC3I	-0.1212	0.5833	-
mtDNA copy	Psd95	0.1212	0.5833	+
mtDNA copy	Aconitase	-0.1212	0.5833	-
mtDNA copy	C-I	-0.1212	0.5833	-
mtDNA les. freq.	LDH activity	0.1212	0.5833	+
p62	OGA	0.0909	0.6808	+
TPPP	OGT	0.0909	0.6808	+
TPPP	LAMP1	-0.0909	0.6808	-
PICALM	OGA activity	-0.0909	0.6808	-
Psd95	LC3II	0.0909	0.6808	+
Psd95	p62	0.0909	0.6808	+
Alpha-synuclein	LC3II	-0.0909	0.6808	-
Alpha-synuclein	p62	-0.0909	0.6808	-
LDHA	Synaptophysin	-0.0909	0.6808	-
HK1	Synaptophysin	-0.0909	0.6808	-
HK1	LDH activity	-0.0909	0.6808	-
CS	OGA	-0.0909	0.6808	-
CS	Psd95	0.0909	0.6808	+
SOD2	OGT	0.0909	0.6808	+
SOD2	OGA activity	0.0909	0.6808	+
Glutaminase	Alpha-synuclein	-0.0909	0.6808	-
CS activity	LDHA	0.0909	0.6808	+
CS activity	LDH activity	-0.0909	0.6808	-
C-I	O-GlcNAc	0.0909	0.6808	+
C-I	p62	-0.0909	0.6808	-
C-II	OGT	-0.0909	0.6808	-
C-II	TPPP	0.0909	0.6808	+
C-II	PICALM	0.0909	0.6808	+
C-III	O-GlcNAc	-0.0909	0.6808	-
C-III	p62	-0.0909	0.6808	-
C-IV	TPPP	0.0909	0.6808	+
C-IV	Synaptophysin	-0.0909	0.6808	-
C-IV	SOD2	-0.0909	0.6808	-
mtDNA copy	HK1	-0.0909	0.6808	-
mtDNA les. freq.	O-GlcNAc	-0.0909	0.6808	-
mtDNA les. freq.	LC3II	0.0909	0.6808	+
mtDNA les. freq.	Alpha-synuclein	0.0909	0.6808	+
mtDNA les. freq.	VDAC	0.0909	0.6808	+
mtDNA les. freq.	C-III	0.0909	0.6808	+
OGA activity	O-GlcNAc	-0.0606	0.7839	-
Synaptophysin	OGA	-0.0606	0.7839	-
Psd95	PICALM	0.0606	0.7839	+
Psd95	Synaptophysin	0.0606	0.7839	+
Alpha-synuclein	PICALM	-0.0606	0.7839	-
LDHA	O-GlcNAc	0.0606	0.7839	+
LDHA	LC3I	-0.0606	0.7839	-
LDHA	LC3II	0.0606	0.7839	+
LDHA	Psd95	0.0606	0.7839	+
VDAC	OGT	-0.0606	0.7839	-
CS	OGT	0.0606	0.7839	+
CS	TPPP	0.0606	0.7839	+
CS	PICALM	-0.0606	0.7839	-
CS	HK1	0.0606	0.7839	+
SOD2	LC3I	0.0606	0.7839	+
SOD2	LC3II	-0.0606	0.7839	-
Glutaminase	PICALM	0.0606	0.7839	+
Glutaminase	LDHA	0.0606	0.7839	+
C-I	LDHA	-0.0606	0.7839	-
C-II	p62	-0.0606	0.7839	-
C-II	Alpha-synuclein	0.0606	0.7839	+
C-IV	Alpha-synuclein	0.0606	0.7839	+
mtDNA copy	VDAC	-0.0606	0.7839	-
mtDNA copy	CS	-0.0606	0.7839	-
mtDNA les. freq.	LAMP1	0.0606	0.7839	+
mtDNA les. freq.	CS activity	-0.0606	0.7839	-
mtDNA les. freq.	mtDNA copy	0.0606	0.7839	+
OGA	O-GlcNAc	-0.0303	0.8909
LC3II	O-GlcNAc	-0.0303	0.8909
p62	LC3I	0.0303	0.8909
Alpha-synuclein	O-GlcNAc	-0.0303	0.8909
Alpha-synuclein	LC3I	-0.0303	0.8909
LDH activity	TPPP	-0.0303	0.8909
LDH activity	Synaptophysin	-0.0303	0.8909
HK1	LDHA	-0.0303	0.8909
VDAC	O-GlcNAc	-0.0303	0.8909
VDAC	p62	-0.0303	0.8909
CS	O-GlcNAc	-0.0303	0.8909
CS	LC3I	-0.0303	0.8909
CS	LC3II	0.0303	0.8909
CS	p62	-0.0303	0.8909
Aconitase	CS	-0.0303	0.8909
Glutaminase	Psd95	0.0303	0.8909
CS activity	PICALM	-0.0303	0.8909
CS activity	Synaptophysin	-0.0303	0.8909
C-I	Psd95	-0.0303	0.8909
C-I	CS	-0.0303	0.8909
C-II	Synaptophysin	-0.0303	0.8909
C-III	Alpha-synuclein	-0.0303	0.8909
C-IV	PICALM	-0.0303	0.8909
mtDNA copy	TPPP	0.0303	0.8909
Psd95	OGA activity	0	1
Alpha-synuclein	OGA activity	0	1
Alpha-synuclein	LAMP1	0	1
LDH activity	Alpha-synuclein	0	1
VDAC	Synaptophysin	0	1
CS	LAMP1	0	1
CS	LDHA	0	1
CS	LDH activity	0	1
SOD2	OGA	0	1
Glutaminase	Synaptophysin	0	1
C-I	SOD2	0	1
C-III	LDHA	0	1
C-IV	CS	0	1
mtDNA les. freq.	SOD2	0	1

## Sheet: Table S4
Supplementary Table S4. Multivariate correlation analysis for Female Saline group. Prob <0.05 was used for Figures 2-5.
Variable	by Variable	Kendall τ	Prob>|τ|
C-I	OGA activity	-0.7576	0.0006	--------
C-II	LC3II	0.7576	0.0006	++++++++
C-III	C-II	0.7273	0.001	+++++++
SOD2	HK1	0.6667	0.0026	+++++++
C-III	LC3II	0.6667	0.0026	+++++++
VDAC	OGA	0.6061	0.0061	++++++
mtDNA copy	Glutaminase	0.6061	0.0061	++++++
SOD2	LAMP1	0.5758	0.0092	++++++
CS activity	Glutaminase	0.5758	0.0092	++++++
C-I	Aconitase	0.5758	0.0092	++++++
C-IV	Aconitase	0.5758	0.0092	++++++
C-IV	CS activity	0.5758	0.0092	++++++
mtDNA les. freq.	C-I	-0.5758	0.0092	------
Psd95	LAMP1	0.5455	0.0136	+++++
SOD2	p62	0.5455	0.0136	+++++
CS activity	OGT	-0.5455	0.0136	-----
mtDNA copy	VDAC	0.5455	0.0136	+++++
VDAC	LC3II	0.5152	0.0197	+++++
Aconitase	OGA activity	-0.5152	0.0197	-----
Aconitase	LC3II	0.5152	0.0197	+++++
SOD2	PICALM	0.5152	0.0197	+++++
CS activity	LC3II	0.5152	0.0197	+++++
CS activity	Aconitase	0.5152	0.0197	+++++
C-I	LDH activity	-0.5152	0.0197	-----
C-IV	LC3II	0.5152	0.0197	+++++
mtDNA copy	OGA	0.5152	0.0197	+++++
mtDNA copy	LAMP1	-0.5152	0.0197	-----
OGA activity	OGT	0.4848	0.0282	+++++
OGA activity	OGA	-0.4848	0.0282	-----
LC3II	OGT	-0.4848	0.0282	-----
LC3II	LC3I	0.4848	0.0282	+++++
LAMP1	p62	0.4848	0.0282	+++++
SOD2	Psd95	0.4848	0.0282	+++++
C-I	OGT	-0.4848	0.0282	-----
C-II	SOD2	0.4848	0.0282	+++++
mtDNA copy	Aconitase	0.4848	0.0282	+++++
mtDNA copy	C-IV	0.4848	0.0282	+++++
OGT	O-GlcNAc	-0.4545	0.0397	-----
OGA	OGT	-0.4545	0.0397	-----
LDH activity	OGA activity	0.4545	0.0397	+++++
HK1	Psd95	0.4545	0.0397	+++++
VDAC	TPPP	0.4545	0.0397	+++++
CS	Alpha-synuclein	0.4545	0.0397	+++++
Glutaminase	VDAC	0.4545	0.0397	+++++
CS activity	OGA activity	-0.4545	0.0397	-----
C-I	LC3II	0.4545	0.0397	+++++
C-II	VDAC	0.4545	0.0397	+++++
C-II	Aconitase	0.4545	0.0397	+++++
C-IV	C-II	0.4545	0.0397	+++++
mtDNA copy	OGT	-0.4545	0.0397	-----
mtDNA les. freq.	OGA activity	0.4545	0.0397	+++++
TPPP	OGA	0.4242	0.0549	++++
PICALM	p62	0.4242	0.0549	++++
LDH activity	OGT	0.4242	0.0549	++++
HK1	LAMP1	0.4242	0.0549	++++
VDAC	OGT	-0.4242	0.0549	----
VDAC	PICALM	0.4242	0.0549	++++
Aconitase	Synaptophysin	-0.4242	0.0549	----
Glutaminase	Alpha-synuclein	0.4242	0.0549	++++
CS activity	LC3I	0.4242	0.0549	++++
C-II	OGT	-0.4242	0.0549	----
C-III	CS activity	0.4242	0.0549	++++
C-IV	LC3I	0.4242	0.0549	++++
C-IV	C-III	0.4242	0.0549	++++
mtDNA copy	CS activity	0.4242	0.0549	++++
mtDNA les. freq.	OGA	-0.4242	0.0549	----
Psd95	OGA activity	0.3939	0.0746	++++
Aconitase	VDAC	0.3939	0.0746	++++
C-I	CS activity	0.3939	0.0746	++++
C-II	CS activity	0.3939	0.0746	++++
C-IV	OGA activity	-0.3939	0.0746	----
mtDNA les. freq.	Aconitase	-0.3939	0.0746	----
LC3II	O-GlcNAc	0.3636	0.0998	++++
LAMP1	OGA activity	0.3636	0.0998	++++
TPPP	OGT	-0.3636	0.0998	----
Alpha-synuclein	Psd95	0.3636	0.0998	++++
VDAC	LC3I	0.3636	0.0998	++++
CS	HK1	0.3636	0.0998	++++
Aconitase	OGT	-0.3636	0.0998	----
Aconitase	OGA	0.3636	0.0998	++++
Aconitase	LC3I	0.3636	0.0998	++++
Glutaminase	LDHA	0.3636	0.0998	++++
C-I	O-GlcNAc	0.3636	0.0998	++++
C-I	OGA	0.3636	0.0998	++++
C-II	O-GlcNAc	0.3636	0.0998	++++
C-III	VDAC	0.3636	0.0998	++++
C-III	Glutaminase	0.3636	0.0998	++++
C-IV	OGT	-0.3636	0.0998	----
C-IV	LAMP1	-0.3636	0.0998	----
mtDNA copy	LC3II	0.3636	0.0998	++++
LC3I	OGT	-0.3333	0.1314	---
LC3II	OGA activity	-0.3333	0.1314	---
LAMP1	OGA	-0.3333	0.1314	---
Synaptophysin	LC3I	-0.3333	0.1314	---
HK1	OGA activity	0.3333	0.1314	+++
HK1	p62	0.3333	0.1314	+++
Aconitase	LDH activity	-0.3333	0.1314	---
Glutaminase	TPPP	0.3333	0.1314	+++
CS activity	VDAC	0.3333	0.1314	+++
C-II	p62	0.3333	0.1314	+++
C-III	O-GlcNAc	0.3333	0.1314	+++
C-III	LC3I	0.3333	0.1314	+++
C-IV	Glutaminase	0.3333	0.1314	+++
mtDNA copy	LC3I	0.3333	0.1314	+++
mtDNA les. freq.	LC3II	-0.3333	0.1314	---
mtDNA les. freq.	C-II	-0.3333	0.1314	---
OGA activity	O-GlcNAc	-0.303	0.1702	---
LC3I	OGA activity	-0.303	0.1702	---
LC3II	OGA	0.303	0.1702	+++
PICALM	TPPP	0.303	0.1702	+++
Synaptophysin	OGA activity	0.303	0.1702	+++
Psd95	Synaptophysin	0.303	0.1702	+++
LDH activity	PICALM	0.303	0.1702	+++
LDH activity	Alpha-synuclein	0.303	0.1702	+++
HK1	PICALM	0.303	0.1702	+++
CS	OGA activity	0.303	0.1702	+++
CS	TPPP	0.303	0.1702	+++
Aconitase	LAMP1	-0.303	0.1702	---
Aconitase	PICALM	0.303	0.1702	+++
SOD2	LC3II	0.303	0.1702	+++
SOD2	VDAC	0.303	0.1702	+++
Glutaminase	O-GlcNAc	0.303	0.1702	+++
Glutaminase	OGT	-0.303	0.1702	---
Glutaminase	OGA	0.303	0.1702	+++
Glutaminase	LAMP1	-0.303	0.1702	---
Glutaminase	CS	0.303	0.1702	+++
CS activity	O-GlcNAc	0.303	0.1702	+++
C-I	LC3I	0.303	0.1702	+++
C-I	CS	-0.303	0.1702	---
C-II	PICALM	0.303	0.1702	+++
C-IV	Synaptophysin	-0.303	0.1702	---
mtDNA copy	TPPP	0.303	0.1702	+++
mtDNA copy	C-II	0.303	0.1702	+++
mtDNA les. freq.	OGT	0.303	0.1702	+++
mtDNA les. freq.	PICALM	-0.303	0.1702	---
OGA	O-GlcNAc	0.2727	0.2171	+++
p62	LC3II	0.2727	0.2171	+++
PICALM	LAMP1	0.2727	0.2171	+++
Synaptophysin	PICALM	-0.2727	0.2171	---
Alpha-synuclein	Synaptophysin	0.2727	0.2171	+++
HK1	TPPP	0.2727	0.2171	+++
Glutaminase	LC3II	0.2727	0.2171	+++
Glutaminase	p62	-0.2727	0.2171	---
Glutaminase	Aconitase	0.2727	0.2171	+++
C-I	Psd95	-0.2727	0.2171	---
C-II	HK1	0.2727	0.2171	+++
C-II	Glutaminase	0.2727	0.2171	+++
C-II	C-I	0.2727	0.2171	+++
C-III	OGT	-0.2727	0.2171	---
C-III	Alpha-synuclein	0.2727	0.2171	+++
C-III	SOD2	0.2727	0.2171	+++
C-IV	LDH activity	-0.2727	0.2171	---
C-IV	VDAC	0.2727	0.2171	+++
C-IV	C-I	0.2727	0.2171	+++
mtDNA les. freq.	p62	-0.2727	0.2171	---
mtDNA les. freq.	Psd95	0.2727	0.2171	+++
mtDNA les. freq.	LDH activity	0.2727	0.2171	+++
mtDNA les. freq.	VDAC	-0.2727	0.2171	---
Psd95	OGA	-0.2424	0.2726	--
Psd95	PICALM	0.2424	0.2726	++
Alpha-synuclein	p62	-0.2424	0.2726	--
LDH activity	O-GlcNAc	-0.2424	0.2726	--
VDAC	Alpha-synuclein	0.2424	0.2726	++
CS	Psd95	0.2424	0.2726	++
CS	LDH activity	0.2424	0.2726	++
CS	VDAC	0.2424	0.2726	++
Aconitase	CS	-0.2424	0.2726	--
CS activity	LAMP1	-0.2424	0.2726	--
CS activity	Synaptophysin	-0.2424	0.2726	--
C-I	LAMP1	-0.2424	0.2726	--
C-II	LC3I	0.2424	0.2726	++
C-III	Aconitase	0.2424	0.2726	++
C-IV	LDHA	0.2424	0.2726	++
C-IV	CS	-0.2424	0.2726	--
mtDNA copy	OGA activity	-0.2424	0.2726	--
mtDNA copy	p62	-0.2424	0.2726	--
mtDNA les. freq.	O-GlcNAc	-0.2424	0.2726	--
LAMP1	OGT	0.2121	0.337	++
LAMP1	LC3I	-0.2121	0.337	--
PICALM	OGA	0.2121	0.337	++
Synaptophysin	O-GlcNAc	0.2121	0.337	++
LDHA	LC3I	-0.2121	0.337	--
LDHA	Alpha-synuclein	0.2121	0.337	++
LDH activity	LC3II	-0.2121	0.337	--
CS	O-GlcNAc	0.2121	0.337	++
CS	LC3I	-0.2121	0.337	--
CS	Synaptophysin	0.2121	0.337	++
CS	LDHA	0.2121	0.337	++
SOD2	CS	0.2121	0.337	++
CS activity	TPPP	0.2121	0.337	++
C-I	HK1	-0.2121	0.337	--
C-II	Psd95	0.2121	0.337	++
C-III	LDHA	0.2121	0.337	++
mtDNA copy	Alpha-synuclein	0.2121	0.337	++
mtDNA copy	C-III	0.2121	0.337	++
mtDNA les. freq.	HK1	0.2121	0.337	++
p62	LC3I	0.1818	0.4106	++
TPPP	O-GlcNAc	0.1818	0.4106	++
PICALM	LC3II	0.1818	0.4106	++
Synaptophysin	LC3II	-0.1818	0.4106	--
Synaptophysin	p62	-0.1818	0.4106	--
Alpha-synuclein	OGA activity	0.1818	0.4106	++
Alpha-synuclein	LC3II	0.1818	0.4106	++
LDHA	p62	-0.1818	0.4106	--
LDH activity	OGA	-0.1818	0.4106	--
LDH activity	LC3I	-0.1818	0.4106	--
LDH activity	LDHA	0.1818	0.4106	++
HK1	OGA	-0.1818	0.4106	--
VDAC	O-GlcNAc	0.1818	0.4106	++
Aconitase	Alpha-synuclein	-0.1818	0.4106	--
SOD2	TPPP	0.1818	0.4106	++
Glutaminase	LC3I	0.1818	0.4106	++
Glutaminase	PICALM	0.1818	0.4106	++
CS activity	LDHA	0.1818	0.4106	++
C-I	Synaptophysin	-0.1818	0.4106	--
C-I	LDHA	-0.1818	0.4106	--
C-II	OGA	0.1818	0.4106	++
C-II	Alpha-synuclein	0.1818	0.4106	++
C-III	HK1	0.1818	0.4106	++
mtDNA copy	LDH activity	-0.1818	0.4106	--
mtDNA les. freq.	Alpha-synuclein	0.1818	0.4106	++
mtDNA les. freq.	CS	0.1818	0.4106	++
LC3I	OGA	0.1515	0.4929	++
Synaptophysin	OGA	-0.1515	0.4929	--
Synaptophysin	LAMP1	0.1515	0.4929	++
Psd95	p62	0.1515	0.4929	++
Alpha-synuclein	O-GlcNAc	0.1515	0.4929	++
LDHA	OGT	0.1515	0.4929	++
HK1	LC3II	0.1515	0.4929	++
VDAC	OGA activity	-0.1515	0.4929	--
VDAC	p62	0.1515	0.4929	++
VDAC	Psd95	0.1515	0.4929	++
VDAC	HK1	0.1515	0.4929	++
CS	LAMP1	0.1515	0.4929	++
SOD2	O-GlcNAc	0.1515	0.4929	++
Glutaminase	Psd95	0.1515	0.4929	++
CS activity	LDH activity	-0.1515	0.4929	--
C-I	p62	0.1515	0.4929	++
C-I	VDAC	0.1515	0.4929	++
C-II	OGA activity	-0.1515	0.4929	--
C-III	OGA	0.1515	0.4929	++
C-III	Synaptophysin	-0.1515	0.4929	--
mtDNA les. freq.	CS activity	-0.1515	0.4929	--
mtDNA les. freq.	C-IV	-0.1515	0.4929	--
p62	OGT	-0.1212	0.5833	-
LDHA	TPPP	-0.1212	0.5833	-
LDHA	Psd95	0.1212	0.5833	+
LDH activity	LAMP1	0.1212	0.5833	+
LDH activity	Synaptophysin	-0.1212	0.5833	-
VDAC	Synaptophysin	-0.1212	0.5833	-
CS	p62	-0.1212	0.5833	-
Aconitase	O-GlcNAc	0.1212	0.5833	+
SOD2	OGA activity	0.1212	0.5833	+
SOD2	Aconitase	0.1212	0.5833	+
CS activity	OGA	0.1212	0.5833	+
CS activity	PICALM	0.1212	0.5833	+
CS activity	Alpha-synuclein	0.1212	0.5833	+
CS activity	SOD2	0.1212	0.5833	+
C-I	Alpha-synuclein	-0.1212	0.5833	-
C-II	LDHA	0.1212	0.5833	+
C-III	OGA activity	-0.1212	0.5833	-
C-III	p62	0.1212	0.5833	+
C-III	TPPP	-0.1212	0.5833	-
C-III	Psd95	0.1212	0.5833	+
C-III	LDH activity	0.1212	0.5833	+
C-III	C-I	0.1212	0.5833	+
C-IV	OGA	0.1212	0.5833	+
C-IV	Alpha-synuclein	-0.1212	0.5833	-
mtDNA les. freq.	LAMP1	0.1212	0.5833	+
mtDNA les. freq.	LDHA	-0.1212	0.5833	-
mtDNA les. freq.	SOD2	-0.1212	0.5833	-
mtDNA les. freq.	C-III	-0.1212	0.5833	-
LAMP1	O-GlcNAc	0.0909	0.6808	+
TPPP	OGA activity	-0.0909	0.6808	-
TPPP	p62	0.0909	0.6808	+
PICALM	O-GlcNAc	-0.0909	0.6808	-
Synaptophysin	OGT	-0.0909	0.6808	-
Psd95	LC3II	0.0909	0.6808	+
Alpha-synuclein	OGA	0.0909	0.6808	+
Alpha-synuclein	LC3I	0.0909	0.6808	+
LDHA	LAMP1	-0.0909	0.6808	-
LDHA	Synaptophysin	0.0909	0.6808	+
LDH activity	p62	-0.0909	0.6808	-
LDH activity	Psd95	0.0909	0.6808	+
HK1	LDH activity	0.0909	0.6808	+
CS	OGT	0.0909	0.6808	+
CS	OGA	0.0909	0.6808	+
CS	PICALM	0.0909	0.6808	+
Aconitase	p62	0.0909	0.6808	+
Aconitase	TPPP	0.0909	0.6808	+
Aconitase	Psd95	-0.0909	0.6808	-
Aconitase	HK1	0.0909	0.6808	+
SOD2	LDHA	0.0909	0.6808	+
Glutaminase	HK1	0.0909	0.6808	+
C-II	TPPP	-0.0909	0.6808	-
C-II	LDH activity	-0.0909	0.6808	-
C-III	PICALM	0.0909	0.6808	+
C-III	CS	0.0909	0.6808	+
C-IV	TPPP	-0.0909	0.6808	-
mtDNA copy	PICALM	0.0909	0.6808	+
mtDNA copy	Synaptophysin	-0.0909	0.6808	-
mtDNA copy	LDHA	0.0909	0.6808	+
mtDNA copy	SOD2	-0.0909	0.6808	-
mtDNA les. freq.	Glutaminase	-0.0909	0.6808	-
p62	O-GlcNAc	0.0606	0.7839	+
LAMP1	LC3II	-0.0606	0.7839	-
TPPP	LAMP1	0.0606	0.7839	+
Psd95	OGT	0.0606	0.7839	+
Psd95	LC3I	0.0606	0.7839	+
Alpha-synuclein	TPPP	0.0606	0.7839	+
LDHA	OGA activity	0.0606	0.7839	+
HK1	OGT	0.0606	0.7839	+
HK1	LC3I	-0.0606	0.7839	-
VDAC	LAMP1	-0.0606	0.7839	-
CS	LC3II	-0.0606	0.7839	-
SOD2	LDH activity	0.0606	0.7839	+
Glutaminase	SOD2	0.0606	0.7839	+
CS activity	CS	-0.0606	0.7839	-
C-I	PICALM	0.0606	0.7839	+
C-I	SOD2	-0.0606	0.7839	-
C-II	LAMP1	0.0606	0.7839	+
C-II	CS	0.0606	0.7839	+
C-IV	O-GlcNAc	0.0606	0.7839	+
C-IV	PICALM	-0.0606	0.7839	-
C-IV	SOD2	0.0606	0.7839	+
mtDNA copy	Psd95	-0.0606	0.7839	-
mtDNA copy	HK1	-0.0606	0.7839	-
mtDNA copy	C-I	0.0606	0.7839	+
mtDNA les. freq.	LC3I	-0.0606	0.7839	-
mtDNA les. freq.	Synaptophysin	0.0606	0.7839	+
mtDNA les. freq.	mtDNA copy	-0.0606	0.7839	-
LC3I	O-GlcNAc	-0.0303	0.8909
p62	OGA activity	-0.0303	0.8909
TPPP	LC3II	0.0303	0.8909
PICALM	OGT	-0.0303	0.8909
PICALM	LC3I	0.0303	0.8909
Psd95	TPPP	-0.0303	0.8909
Alpha-synuclein	OGT	-0.0303	0.8909
Alpha-synuclein	LAMP1	-0.0303	0.8909
Alpha-synuclein	PICALM	0.0303	0.8909
LDHA	O-GlcNAc	0.0303	0.8909
LDHA	OGA	-0.0303	0.8909
LDHA	PICALM	0.0303	0.8909
LDH activity	TPPP	-0.0303	0.8909
VDAC	LDH activity	-0.0303	0.8909
SOD2	OGT	-0.0303	0.8909
SOD2	OGA	-0.0303	0.8909
SOD2	LC3I	-0.0303	0.8909
SOD2	Synaptophysin	-0.0303	0.8909
SOD2	Alpha-synuclein	-0.0303	0.8909
Glutaminase	OGA activity	-0.0303	0.8909
Glutaminase	LDH activity	0.0303	0.8909
CS activity	p62	-0.0303	0.8909
CS activity	Psd95	0.0303	0.8909
CS activity	HK1	0.0303	0.8909
C-I	TPPP	0.0303	0.8909
C-I	Glutaminase	0.0303	0.8909
C-III	LAMP1	0.0303	0.8909
C-IV	p62	-0.0303	0.8909
C-IV	Psd95	-0.0303	0.8909
C-IV	HK1	0.0303	0.8909
mtDNA copy	O-GlcNAc	0.0303	0.8909
mtDNA copy	CS	0.0303	0.8909
mtDNA les. freq.	TPPP	0.0303	0.8909
p62	OGA	0	1
TPPP	LC3I	0	1
PICALM	OGA activity	0	1
Synaptophysin	TPPP	0	1
Psd95	O-GlcNAc	0	1
LDHA	LC3II	0	1
HK1	O-GlcNAc	0	1
HK1	Synaptophysin	0	1
HK1	Alpha-synuclein	0	1
HK1	LDHA	0	1
VDAC	LDHA	0	1
Aconitase	LDHA	0	1
Glutaminase	Synaptophysin	0	1
C-II	Synaptophysin	0	1

## Sheet: Table S5
Supplementary Table S5. Multivariate correlation analysis for Female Thiamet G group. Prob <0.05 was used for Figures 2-5.
Variable	by Variable	Kendall τ	Prob>|τ|
C-I	p62	0.697	0.0016	+++++++
LC3I	O-GlcNAc	-0.6667	0.0026	-------
SOD2	LAMP1	0.6667	0.0026	+++++++
mtDNA les. freq.	Synaptophysin	0.6061	0.0061	++++++
SOD2	p62	0.5758	0.0092	++++++
SOD2	CS	0.5758	0.0092	++++++
CS activity	O-GlcNAc	-0.5455	0.0136	-----
C-I	Psd95	-0.5455	0.0136	-----
C-IV	CS	-0.5455	0.0136	-----
p62	LC3II	-0.5152	0.0197	-----
SOD2	LC3II	-0.5152	0.0197	-----
Glutaminase	LC3II	0.5152	0.0197	+++++
C-IV	CS activity	0.5152	0.0197	+++++
LDH activity	OGA activity	0.5038	0.0233	+++++
LAMP1	LC3II	-0.4848	0.0282	-----
VDAC	LC3II	0.4848	0.0282	+++++
CS	LC3I	-0.4848	0.0282	-----
CS	LAMP1	0.4848	0.0282	+++++
Aconitase	Alpha-synuclein	-0.4848	0.0282	-----
C-II	HK1	0.4848	0.0282	+++++
C-IV	O-GlcNAc	-0.4848	0.0282	-----
C-IV	Synaptophysin	-0.4848	0.0282	-----
mtDNA copy	LDH activity	-0.4848	0.0282	-----
mtDNA les. freq.	OGT	-0.4848	0.0282	-----
LC3II	OGT	-0.4545	0.0397	-----
TPPP	OGA	0.4545	0.0397	+++++
Synaptophysin	p62	-0.4545	0.0397	-----
Alpha-synuclein	OGA	-0.4545	0.0397	-----
LDH activity	OGT	0.4545	0.0397	+++++
CS	O-GlcNAc	0.4545	0.0397	+++++
Glutaminase	OGA	0.4545	0.0397	+++++
C-I	TPPP	0.4545	0.0397	+++++
C-I	Synaptophysin	-0.4545	0.0397	-----
C-III	C-II	0.4545	0.0397	+++++
LAMP1	OGT	0.4242	0.0549	++++
LAMP1	p62	0.4242	0.0549	++++
VDAC	PICALM	0.4242	0.0549	++++
Aconitase	Synaptophysin	-0.4242	0.0549	----
Glutaminase	VDAC	0.4242	0.0549	++++
CS activity	CS	-0.4242	0.0549	----
C-II	OGA	0.4242	0.0549	++++
C-III	OGA	0.4242	0.0549	++++
mtDNA les. freq.	p62	-0.4242	0.0549	----
PICALM	TPPP	0.3939	0.0746	++++
LDH activity	Alpha-synuclein	0.3939	0.0746	++++
SOD2	PICALM	0.3939	0.0746	++++
Glutaminase	p62	-0.3939	0.0746	----
C-I	PICALM	0.3939	0.0746	++++
C-I	SOD2	0.3939	0.0746	++++
TPPP	LC3I	-0.3636	0.0998	----
LDHA	Alpha-synuclein	0.3636	0.0998	++++
VDAC	OGT	-0.3636	0.0998	----
VDAC	OGA	0.3636	0.0998	++++
Aconitase	OGA	0.3636	0.0998	++++
Glutaminase	LAMP1	-0.3636	0.0998	----
CS activity	Synaptophysin	-0.3636	0.0998	----
C-II	TPPP	0.3636	0.0998	++++
C-II	SOD2	0.3636	0.0998	++++
mtDNA copy	LC3II	0.3636	0.0998	++++
mtDNA les. freq.	LC3II	0.3636	0.0998	++++
Aconitase	OGA activity	-0.3512	0.1139	----
p62	OGT	0.3333	0.1314	+++
PICALM	O-GlcNAc	0.3333	0.1314	+++
Synaptophysin	O-GlcNAc	0.3333	0.1314	+++
Synaptophysin	TPPP	-0.3333	0.1314	---
Alpha-synuclein	OGT	0.3333	0.1314	+++
LDHA	Psd95	0.3333	0.1314	+++
LDH activity	p62	0.3333	0.1314	+++
LDH activity	Synaptophysin	-0.3333	0.1314	---
Aconitase	LDHA	-0.3333	0.1314	---
SOD2	OGT	0.3333	0.1314	+++
Glutaminase	SOD2	-0.3333	0.1314	---
C-IV	LC3I	0.3333	0.1314	+++
LDHA	OGA activity	0.3206	0.1489	+++
HK1	OGA activity	0.3206	0.1489	+++
CS	OGA activity	0.3206	0.1489	+++
SOD2	OGA activity	0.3206	0.1489	+++
mtDNA copy	OGA activity	-0.3206	0.1489	---
LC3II	LC3I	0.303	0.1702	+++
LDHA	OGT	0.303	0.1702	+++
VDAC	TPPP	0.303	0.1702	+++
Aconitase	PICALM	0.303	0.1702	+++
C-I	LAMP1	0.303	0.1702	+++
C-I	LDHA	-0.303	0.1702	---
C-II	p62	0.303	0.1702	+++
C-II	PICALM	0.303	0.1702	+++
C-II	Synaptophysin	-0.303	0.1702	---
C-II	C-I	0.303	0.1702	+++
C-IV	SOD2	-0.303	0.1702	---
mtDNA les. freq.	SOD2	-0.303	0.1702	---
mtDNA les. freq.	C-I	-0.303	0.1702	---
LC3II	OGA activity	-0.2901	0.1916	---
C-IV	OGA activity	-0.2901	0.1916	---
LC3II	OGA	0.2727	0.2171	+++
TPPP	p62	0.2727	0.2171	+++
PICALM	OGA	0.2727	0.2171	+++
PICALM	p62	0.2727	0.2171	+++
Synaptophysin	OGT	-0.2727	0.2171	---
LDH activity	LC3II	-0.2727	0.2171	---
HK1	OGA	0.2727	0.2171	+++
VDAC	LC3I	0.2727	0.2171	+++
VDAC	LAMP1	-0.2727	0.2171	---
CS	LC3II	-0.2727	0.2171	---
CS	Synaptophysin	0.2727	0.2171	+++
Aconitase	LAMP1	-0.2727	0.2171	---
Glutaminase	TPPP	0.2727	0.2171	+++
CS activity	LC3I	0.2727	0.2171	+++
CS activity	LDHA	-0.2727	0.2171	---
C-I	LDH activity	0.2727	0.2171	+++
C-II	VDAC	0.2727	0.2171	+++
mtDNA les. freq.	VDAC	0.2727	0.2171	+++
mtDNA les. freq.	C-IV	-0.2727	0.2171	---
Psd95	p62	-0.2424	0.2726	--
Psd95	TPPP	-0.2424	0.2726	--
LDHA	p62	-0.2424	0.2726	--
LDH activity	LAMP1	0.2424	0.2726	++
VDAC	Alpha-synuclein	-0.2424	0.2726	--
VDAC	HK1	0.2424	0.2726	++
Aconitase	OGT	-0.2424	0.2726	--
Aconitase	p62	0.2424	0.2726	++
Glutaminase	LDHA	0.2424	0.2726	++
CS activity	p62	0.2424	0.2726	++
CS activity	PICALM	-0.2424	0.2726	--
mtDNA copy	p62	-0.2424	0.2726	--
mtDNA copy	TPPP	-0.2424	0.2726	--
mtDNA copy	CS	0.2424	0.2726	++
mtDNA copy	C-I	-0.2424	0.2726	--
mtDNA les. freq.	TPPP	-0.2424	0.2726	--
mtDNA les. freq.	LDH activity	-0.2424	0.2726	--
mtDNA les. freq.	Glutaminase	0.2424	0.2726	++
OGA activity	OGT	0.229	0.3025	++
p62	OGA activity	0.229	0.3025	++
LAMP1	OGA activity	0.229	0.3025	++
C-II	OGA activity	0.229	0.3025	++
LAMP1	LC3I	-0.2121	0.337	--
TPPP	O-GlcNAc	0.2121	0.337	++
PICALM	OGT	-0.2121	0.337	--
Synaptophysin	OGA	-0.2121	0.337	--
Synaptophysin	PICALM	-0.2121	0.337	--
Alpha-synuclein	O-GlcNAc	0.2121	0.337	++
LDH activity	PICALM	0.2121	0.337	++
HK1	O-GlcNAc	-0.2121	0.337	--
HK1	TPPP	0.2121	0.337	++
HK1	Alpha-synuclein	-0.2121	0.337	--
CS	PICALM	0.2121	0.337	++
CS	HK1	0.2121	0.337	++
Aconitase	VDAC	0.2121	0.337	++
SOD2	HK1	0.2121	0.337	++
Glutaminase	OGT	-0.2121	0.337	--
CS activity	Psd95	-0.2121	0.337	--
C-I	OGT	0.2121	0.337	++
C-I	LC3II	-0.2121	0.337	--
C-II	LAMP1	0.2121	0.337	++
C-II	Aconitase	0.2121	0.337	++
C-III	LC3I	-0.2121	0.337	--
C-III	LAMP1	0.2121	0.337	++
C-III	CS activity	0.2121	0.337	++
C-IV	LAMP1	-0.2121	0.337	--
C-IV	Aconitase	0.2121	0.337	++
C-IV	C-III	0.2121	0.337	++
mtDNA les. freq.	LAMP1	-0.2121	0.337	--
mtDNA les. freq.	CS activity	-0.2121	0.337	--
mtDNA les. freq.	C-III	-0.2121	0.337	--
LC3I	OGA activity	-0.1985	0.3716	--
PICALM	OGA activity	0.1985	0.3716	++
Alpha-synuclein	OGA activity	0.1985	0.3716	++
LAMP1	OGA	-0.1818	0.4106	--
Synaptophysin	LC3I	-0.1818	0.4106	--
Alpha-synuclein	LAMP1	0.1818	0.4106	++
LDH activity	LDHA	0.1818	0.4106	++
HK1	LDHA	0.1818	0.4106	++
CS	Psd95	0.1818	0.4106	++
Aconitase	TPPP	0.1818	0.4106	++
Aconitase	LDH activity	-0.1818	0.4106	--
Aconitase	CS	-0.1818	0.4106	--
SOD2	LC3I	-0.1818	0.4106	--
CS activity	OGT	0.1818	0.4106	++
CS activity	Alpha-synuclein	-0.1818	0.4106	--
CS activity	LDH activity	0.1818	0.4106	++
C-I	Aconitase	0.1818	0.4106	++
C-I	CS activity	0.1818	0.4106	++
C-II	OGT	0.1818	0.4106	++
C-II	Alpha-synuclein	-0.1818	0.4106	--
C-II	LDH activity	0.1818	0.4106	++
C-II	CS	0.1818	0.4106	++
C-II	Glutaminase	0.1818	0.4106	++
C-III	OGT	0.1818	0.4106	++
C-III	LC3II	-0.1818	0.4106	--
C-III	TPPP	0.1818	0.4106	++
C-III	Alpha-synuclein	-0.1818	0.4106	--
C-III	SOD2	0.1818	0.4106	++
C-IV	OGA	0.1818	0.4106	++
C-IV	PICALM	-0.1818	0.4106	--
C-IV	Alpha-synuclein	-0.1818	0.4106	--
mtDNA copy	OGA	0.1818	0.4106	++
mtDNA copy	PICALM	-0.1818	0.4106	--
mtDNA copy	Synaptophysin	0.1818	0.4106	++
mtDNA les. freq.	OGA	-0.1818	0.4106	--
mtDNA les. freq.	HK1	-0.1818	0.4106	--
TPPP	OGA activity	0.1679	0.4496	++
OGT	O-GlcNAc	-0.1515	0.4929	--
OGA	OGT	-0.1515	0.4929	--
Synaptophysin	LC3II	0.1515	0.4929	++
Alpha-synuclein	LC3II	-0.1515	0.4929	--
Alpha-synuclein	p62	-0.1515	0.4929	--
Alpha-synuclein	TPPP	-0.1515	0.4929	--
Alpha-synuclein	Synaptophysin	0.1515	0.4929	++
LDHA	LC3I	-0.1515	0.4929	--
LDH activity	OGA	-0.1515	0.4929	--
LDH activity	TPPP	0.1515	0.4929	++
HK1	OGT	0.1515	0.4929	++
HK1	PICALM	0.1515	0.4929	++
HK1	Synaptophysin	-0.1515	0.4929	--
VDAC	LDHA	-0.1515	0.4929	--
CS	p62	0.1515	0.4929	++
Aconitase	LC3I	0.1515	0.4929	++
SOD2	TPPP	0.1515	0.4929	++
SOD2	LDH activity	0.1515	0.4929	++
Glutaminase	O-GlcNAc	0.1515	0.4929	++
Glutaminase	HK1	0.1515	0.4929	++
Glutaminase	CS	-0.1515	0.4929	--
C-I	Alpha-synuclein	-0.1515	0.4929	--
C-I	Glutaminase	-0.1515	0.4929	--
C-II	LDHA	0.1515	0.4929	++
C-IV	C-II	0.1515	0.4929	++
mtDNA copy	CS activity	-0.1515	0.4929	--
mtDNA copy	C-II	-0.1515	0.4929	--
mtDNA les. freq.	LC3I	0.1515	0.4929	++
mtDNA les. freq.	Aconitase	-0.1515	0.4929	--
mtDNA les. freq.	C-II	-0.1515	0.4929	--
LC3I	OGT	-0.1212	0.5833	-
Psd95	OGT	-0.1212	0.5833	-
Alpha-synuclein	LC3I	-0.1212	0.5833	-
Alpha-synuclein	Psd95	0.1212	0.5833	+
LDHA	OGA	-0.1212	0.5833	-
LDHA	PICALM	-0.1212	0.5833	-
HK1	LC3I	0.1212	0.5833	+
VDAC	p62	-0.1212	0.5833	-
CS	LDHA	0.1212	0.5833	+
Aconitase	O-GlcNAc	-0.1212	0.5833	-
SOD2	LDHA	-0.1212	0.5833	-
CS activity	OGA	0.1212	0.5833	+
CS activity	SOD2	-0.1212	0.5833	-
CS activity	Glutaminase	-0.1212	0.5833	-
C-II	LC3II	-0.1212	0.5833	-
C-III	Synaptophysin	-0.1212	0.5833	-
C-III	HK1	0.1212	0.5833	+
mtDNA copy	O-GlcNAc	0.1212	0.5833	+
mtDNA copy	OGT	-0.1212	0.5833	-
mtDNA copy	Glutaminase	0.1212	0.5833	+
mtDNA les. freq.	PICALM	-0.1212	0.5833	-
VDAC	OGA activity	0.1069	0.6304	+
p62	O-GlcNAc	-0.0909	0.6808	-
TPPP	OGT	0.0909	0.6808	+
Psd95	LAMP1	-0.0909	0.6808	-
Alpha-synuclein	PICALM	-0.0909	0.6808	-
LDHA	LAMP1	0.0909	0.6808	+
LDH activity	O-GlcNAc	-0.0909	0.6808	-
HK1	p62	0.0909	0.6808	+
HK1	LDH activity	0.0909	0.6808	+
CS	OGA	-0.0909	0.6808	-
CS	TPPP	0.0909	0.6808	+
CS	Alpha-synuclein	0.0909	0.6808	+
SOD2	O-GlcNAc	0.0909	0.6808	+
Glutaminase	PICALM	0.0909	0.6808	+
Glutaminase	Synaptophysin	0.0909	0.6808	+
CS activity	Aconitase	0.0909	0.6808	+
C-I	OGA	0.0909	0.6808	+
C-I	HK1	0.0909	0.6808	+
C-II	LC3I	-0.0909	0.6808	-
C-II	CS activity	0.0909	0.6808	+
C-III	LDHA	0.0909	0.6808	+
mtDNA copy	LAMP1	-0.0909	0.6808	-
mtDNA copy	Psd95	0.0909	0.6808	+
mtDNA copy	C-IV	-0.0909	0.6808	-
mtDNA les. freq.	Psd95	-0.0909	0.6808	-
mtDNA les. freq.	LDHA	-0.0909	0.6808	-
OGA activity	O-GlcNAc	0.0763	0.7311	+
OGA activity	OGA	-0.0763	0.7311	-
Psd95	OGA activity	0.0763	0.7311	+
C-I	OGA activity	0.0763	0.7311	+
C-III	OGA activity	0.0763	0.7311	+
mtDNA les. freq.	OGA activity	-0.0763	0.7311	-
LC3I	OGA	-0.0606	0.7839	-
p62	LC3I	-0.0606	0.7839	-
LAMP1	O-GlcNAc	0.0606	0.7839	+
TPPP	LAMP1	-0.0606	0.7839	-
PICALM	LC3I	-0.0606	0.7839	-
PICALM	LAMP1	0.0606	0.7839	+
Synaptophysin	LAMP1	0.0606	0.7839	+
Psd95	O-GlcNAc	0.0606	0.7839	+
Psd95	OGA	-0.0606	0.7839	-
Psd95	LC3II	-0.0606	0.7839	-
Psd95	Synaptophysin	0.0606	0.7839	+
LDHA	O-GlcNAc	0.0606	0.7839	+
LDHA	Synaptophysin	0.0606	0.7839	+
HK1	LAMP1	0.0606	0.7839	+
HK1	Psd95	0.0606	0.7839	+
VDAC	O-GlcNAc	-0.0606	0.7839	-
CS	VDAC	-0.0606	0.7839	-
Aconitase	LC3II	0.0606	0.7839	+
Aconitase	HK1	0.0606	0.7839	+
SOD2	Psd95	-0.0606	0.7839	-
SOD2	VDAC	-0.0606	0.7839	-
SOD2	Aconitase	0.0606	0.7839	+
Glutaminase	Psd95	-0.0606	0.7839	-
CS activity	LC3II	-0.0606	0.7839	-
CS activity	HK1	-0.0606	0.7839	-
C-II	O-GlcNAc	-0.0606	0.7839	-
C-III	O-GlcNAc	-0.0606	0.7839	-
C-III	p62	0.0606	0.7839	+
C-III	LDH activity	-0.0606	0.7839	-
C-III	CS	0.0606	0.7839	+
C-III	Glutaminase	0.0606	0.7839	+
C-III	C-I	0.0606	0.7839	+
C-IV	OGT	0.0606	0.7839	+
C-IV	LC3II	0.0606	0.7839	+
C-IV	HK1	-0.0606	0.7839	-
C-IV	Glutaminase	0.0606	0.7839	+
mtDNA copy	HK1	0.0606	0.7839	+
mtDNA copy	SOD2	-0.0606	0.7839	-
mtDNA les. freq.	O-GlcNAc	0.0606	0.7839	+
mtDNA les. freq.	Alpha-synuclein	0.0606	0.7839	+
mtDNA les. freq.	CS	-0.0606	0.7839	-
CS activity	OGA activity	-0.0458	0.8366
OGA	O-GlcNAc	0.0303	0.8909
LC3II	O-GlcNAc	-0.0303	0.8909
p62	OGA	-0.0303	0.8909
TPPP	LC3II	-0.0303	0.8909
PICALM	LC3II	-0.0303	0.8909
Psd95	LC3I	-0.0303	0.8909
HK1	LC3II	0.0303	0.8909
VDAC	Psd95	0.0303	0.8909
CS	OGT	0.0303	0.8909
CS	LDH activity	-0.0303	0.8909
Aconitase	Psd95	0.0303	0.8909
SOD2	OGA	0.0303	0.8909
SOD2	Synaptophysin	-0.0303	0.8909
SOD2	Alpha-synuclein	-0.0303	0.8909
Glutaminase	Alpha-synuclein	0.0303	0.8909
Glutaminase	LDH activity	-0.0303	0.8909
CS activity	LAMP1	-0.0303	0.8909
CS activity	VDAC	0.0303	0.8909
C-I	O-GlcNAc	-0.0303	0.8909
C-I	CS	0.0303	0.8909
C-II	Psd95	-0.0303	0.8909
C-III	Psd95	-0.0303	0.8909
C-III	VDAC	-0.0303	0.8909
C-III	Aconitase	-0.0303	0.8909
C-IV	Psd95	0.0303	0.8909
C-IV	LDHA	0.0303	0.8909
C-IV	VDAC	0.0303	0.8909
mtDNA copy	LC3I	0.0303	0.8909
mtDNA copy	LDHA	0.0303	0.8909
mtDNA copy	VDAC	-0.0303	0.8909
mtDNA copy	Aconitase	-0.0303	0.8909
mtDNA copy	C-III	-0.0303	0.8909
mtDNA les. freq.	mtDNA copy	-0.0303	0.8909
Synaptophysin	OGA activity	0.0153	0.9452
Glutaminase	OGA activity	0.0153	0.9452
Psd95	PICALM	0	1
LDHA	LC3II	0	1
LDHA	TPPP	0	1
LDH activity	LC3I	0	1
LDH activity	Psd95	0	1
VDAC	Synaptophysin	0	1
VDAC	LDH activity	0	1
Glutaminase	LC3I	0	1
Glutaminase	Aconitase	0	1
CS activity	TPPP	0	1
C-I	LC3I	0	1
C-I	VDAC	0	1
C-III	PICALM	0	1
C-IV	p62	0	1
C-IV	TPPP	0	1
C-IV	LDH activity	0	1
C-IV	C-I	0	1
mtDNA copy	Alpha-synuclein	0	1

## Sheet: Table S6
Supplementary Table S6. Summary of whether the proteins we analyzed interact with OGT or are O-GlcNAcylation target (from O-GlcNAcAtlas), as well as the potential functions of their O-GlcNAcylation.
Protein	Gene	OGT interactome	O-GlcNAc sites (O-GlcNAcAtlas)		Effects of O-GlcNAc modification on protein function
			O-GlcNAc sites (mouse)	O-GlcNAc sites (human)
OGA	OGA	Yes (human, rat, mouse, fruit fly)		S398, S399, S405, S410, T415	Ser405 is in a region essential for its interaction with OGT. It may also play a role in interaction with other proteins, but does not appear to regulate its activity (Khidekel et al 2007)
OGT	OGT		T1043	S3, S4, S10, T12, S18, T38, S52, S56, S391, T393, S399, S437, T449
LC3	MAP1LC3B
p62	SQSTM1	Yes (human)
LAMP1	LAMP1			S381
TPPP	TPPP		S151, T154	T94, T155, S159
PICALM	PICALM	Yes (human)	T352, T355, T356, T363, S364, T370, S453	S248, S293, T294, S297, T352, S353, T355, T356, S359, T370, S409, S443, S452, S453, T517, S565, T573, S576, T585, T586
Synaptophysin	SYP
Psd95	DLG4
Alpha-synuclein	SNCA		T53, T54, T59, T64, T72	T54, S87	Increased O-GlcNAcylation associated with decrease in aggregation; however, this has primarily been identified in in vitro studies (Levine et al., 2019)
LDHA	LDHA	Yes (human)		S69, S137
HK1	HK1	Yes (human)		T821
VDAC	VDAC1	Yes (human)	S114, T178, S247		Increased O-GlcNAc attenuates mitochondrial Ca21 uptake (Ma et al., 2015; Jones et al., 2008)
CS	CS
Aconitase	ACO2			S193
SOD2	SOD2
Glutaminase	GLS	Yes (human)
C-I	NDUFV1	Yes (human)
	NDUFA9		S156		Decreased complex activity (Ma et al., 2015; Hu et al., 2009)
	NDUFAF2			S148, S149, T150
	NDUFB8			T28
	NDUFB11			S9
	NDUFS3			T21
	NDUFS8		T150
C-II	SDHA			T298
C-III	UQCRC1	Yes (human)	T217
	UQCRC2	Yes (human)		S367, T369
	UQCRFS1			S99, S102, S103
C-IV	COX4	Yes (fruit fly)
	COX4I2			T28, T29
	COX5A		S100
	COA6			S119, T122
